# Supplementary material for: Polyoxometalate-based plasmonic electron sponge membrane for nanofluidic osmotic energy conversion
Source: Nat Commun. 2024 May 17;15:4213. doi: 10.1038/s41467-024-48613-6 (PMC11101624; doi:10.1038/s41467-024-48613-6)
Supplement: Supplementary file 3 — Source Data [file 41467_2024_48613_MOESM3_ESM.xlsx]

## Sheet: Figure 2E
Figure 2E
Wavelength(nm)	Absorbance (a.u.)
	POMs	Au	Au@POMs
600	0.48107	0.49801	0.46369
599.5	0.46765	0.50444	0.46903
599	0.46601	0.50901	0.47309
598.5	0.46522	0.51471	0.47733
598	0.46503	0.51954	0.48167
597.5	0.46512	0.52551	0.48622
597	0.46576	0.53214	0.49178
596.5	0.46598	0.53777	0.49705
596	0.46698	0.54331	0.50185
595.5	0.46779	0.54877	0.50626
595	0.46902	0.55513	0.51122
594.5	0.46902	0.56055	0.51604
594	0.46944	0.56656	0.52124
593.5	0.46991	0.57208	0.52598
593	0.47058	0.57738	0.53029
592.5	0.47063	0.58268	0.53539
592	0.47035	0.58891	0.54024
591.5	0.47022	0.59457	0.54511
591	0.46938	0.60149	0.55084
590.5	0.46875	0.60767	0.55509
590	0.46786	0.61368	0.5605
589.5	0.46682	0.61973	0.56641
589	0.46643	0.62715	0.57231
588.5	0.46556	0.63344	0.57732
588	0.46405	0.64065	0.58293
587.5	0.46374	0.64707	0.58817
587	0.4635	0.65289	0.59298
586.5	0.46242	0.65892	0.59847
586	0.46199	0.6651	0.60337
585.5	0.46092	0.67191	0.60911
585	0.4601	0.67866	0.61452
584.5	0.4521	0.69132	0.62475
584	0.4517	0.69745	0.63012
583.5	0.45051	0.70444	0.63607
583	0.44969	0.71094	0.6416
582.5	0.44818	0.71848	0.64776
582	0.44662	0.72515	0.65281
581.5	0.44556	0.73155	0.6582
581	0.44469	0.73765	0.66296
580.5	0.4442	0.74404	0.6689
580	0.44398	0.75045	0.67409
579.5	0.44333	0.75806	0.68044
579	0.44258	0.76458	0.68659
578.5	0.44172	0.77173	0.69196
578	0.44139	0.77887	0.69736
577.5	0.44169	0.78662	0.70367
577	0.44094	0.79341	0.70936
576.5	0.44051	0.80039	0.71553
576	0.43975	0.8069	0.7206
575.5	0.4393	0.81361	0.72622
575	0.43866	0.81987	0.73147
574.5	0.43822	0.82748	0.73733
574	0.4379	0.8339	0.74245
573.5	0.43737	0.84201	0.7487
573	0.43691	0.84797	0.7541
572.5	0.43566	0.85518	0.7598
572	0.43522	0.86152	0.76515
571.5	0.43482	0.86908	0.77108
571	0.43425	0.87553	0.77606
570.5	0.43343	0.88316	0.78212
570	0.43311	0.88882	0.78671
569.5	0.4326	0.89567	0.79228
569	0.43205	0.90133	0.79683
568.5	0.43141	0.90807	0.80292
568	0.43138	0.91468	0.8084
567.5	0.43089	0.92219	0.81491
567	0.43012	0.92788	0.82031
566.5	0.42992	0.9355	0.82578
566	0.42953	0.94194	0.83058
565.5	0.42906	0.94908	0.83638
565	0.42869	0.95557	0.8415
564.5	0.4281	0.96231	0.84711
564	0.42773	0.96802	0.85134
563.5	0.42715	0.97459	0.85632
563	0.42693	0.98013	0.86135
562.5	0.42662	0.98642	0.86649
562	0.42644	0.99225	0.87105
561.5	0.42614	0.99872	0.87665
561	0.42605	1.00394	0.88081
560.5	0.42542	1.01079	0.88577
560	0.42525	1.01616	0.89038
559.5	0.42492	1.02222	0.89553
559	0.42477	1.0274	0.89978
558.5	0.42473	1.03331	0.90457
558	0.42412	1.03843	0.90821
557.5	0.42365	1.04294	0.91204
557	0.42403	1.0489	0.91643
556.5	0.42352	1.05353	0.92066
556	0.42298	1.06068	0.92549
555.5	0.42281	1.06488	0.9297
555	0.42221	1.07062	0.93441
554.5	0.42224	1.07571	0.93804
554	0.42205	1.08122	0.94269
553.5	0.42193	1.08616	0.94626
553	0.42168	1.09166	0.95088
552.5	0.42175	1.09624	0.9542
552	0.42154	1.10107	0.95828
551.5	0.4217	1.10546	0.96142
551	0.42139	1.11051	0.96502
550.5	0.42148	1.1146	0.96883
550	0.42127	1.11967	0.97314
549.5	0.42119	1.12378	0.97586
549	0.42116	1.12836	0.97991
548.5	0.42099	1.13298	0.98327
548	0.42077	1.13742	0.9866
547.5	0.42146	1.14101	0.99006
547	0.4212	1.14495	0.99238
546.5	0.42168	1.14854	0.99503
546	0.42211	1.152	0.99773
545.5	0.42254	1.15571	1.00059
545	0.42258	1.15937	1.00348
544.5	0.4228	1.16356	1.00671
544	0.42315	1.16704	1.00944
543.5	0.42343	1.17068	1.01245
543	0.42382	1.17333	1.01444
542.5	0.42441	1.17689	1.01696
542	0.425	1.17916	1.01938
541.5	0.42541	1.18234	1.02212
541	0.42581	1.18471	1.02338
540.5	0.42619	1.18653	1.02589
540	0.42663	1.18953	1.02778
539.5	0.42696	1.19167	1.02896
539	0.42692	1.19391	1.03013
538.5	0.42733	1.19673	1.03145
538	0.42753	1.19921	1.03311
537.5	0.42766	1.20138	1.03502
537	0.42801	1.20403	1.0366
536.5	0.42858	1.20645	1.03785
536	0.42871	1.2083	1.03943
535.5	0.42923	1.21062	1.04005
535	0.42881	1.21266	1.04081
534.5	0.42934	1.2142	1.04215
534	0.43012	1.21566	1.04278
533.5	0.43021	1.21828	1.04338
533	0.43059	1.21992	1.0437
532.5	0.43068	1.2216	1.04451
532	0.43117	1.22239	1.04503
531.5	0.43177	1.22371	1.04472
531	0.4311	1.22474	1.04525
530.5	0.43127	1.2255	1.04542
530	0.43127	1.2257	1.04471
529.5	0.43109	1.22681	1.0441
529	0.43149	1.22741	1.04354
528.5	0.43205	1.22935	1.04228
528	0.43215	1.2293	1.04183
527.5	0.43213	1.22888	1.04089
527	0.43287	1.22755	1.04014
526.5	0.43264	1.2278	1.03749
526	0.4334	1.22739	1.03639
525.5	0.43352	1.2256	1.03474
525	0.43407	1.22459	1.03346
524.5	0.4343	1.2234	1.03073
524	0.43498	1.22322	1.02873
523.5	0.43505	1.22167	1.02571
523	0.43589	1.22006	1.02397
522.5	0.43564	1.21746	1.02091
522	0.43628	1.21691	1.01846
521.5	0.43631	1.21413	1.01465
521	0.43679	1.21142	1.0114
520.5	0.43715	1.20865	1.00815
520	0.43686	1.20669	1.00422
519.5	0.43735	1.20375	1.00094
519	0.43784	1.19979	0.9963
518.5	0.43833	1.19699	0.99182
518	0.43883	1.19293	0.98705
517.5	0.43887	1.18907	0.98269
517	0.43971	1.18649	0.9789
516.5	0.44005	1.18265	0.97415
516	0.4401	1.1789	0.96902
515.5	0.4398	1.17392	0.96412
515	0.44062	1.16928	0.95907
514.5	0.44083	1.16435	0.95283
514	0.44119	1.15952	0.94793
513.5	0.44141	1.1549	0.94293
513	0.44189	1.14929	0.93691
512.5	0.44243	1.14373	0.93143
512	0.44261	1.13795	0.92484
511.5	0.44333	1.1326	0.91946
511	0.44321	1.12709	0.91292
510.5	0.44309	1.1209	0.90788
510	0.44382	1.11581	0.90211
509.5	0.44451	1.1094	0.89515
509	0.44489	1.10236	0.88897
508.5	0.44509	1.09546	0.88171
508	0.44498	1.08942	0.8751
507.5	0.4455	1.0816	0.86792
507	0.44622	1.07496	0.86095
506.5	0.44611	1.06839	0.85495
506	0.4465	1.05998	0.84698
505.5	0.44657	1.05374	0.84143
505	0.44679	1.04638	0.8346
504.5	0.44668	1.04014	0.8285
504	0.44708	1.03246	0.82128
503.5	0.44716	1.02577	0.81458
503	0.44738	1.01863	0.80771
502.5	0.4478	1.01168	0.8017
502	0.44821	1.00426	0.79581
501.5	0.44826	0.99664	0.7899
501	0.44834	0.98997	0.78355
500.5	0.44803	0.98278	0.77795
500	0.44827	0.97494	0.77081
499.5	0.44835	0.96938	0.76605
499	0.44824	0.96246	0.75996
498.5	0.44867	0.95617	0.7548
498	0.44891	0.94857	0.7482
497.5	0.4488	0.94204	0.74226
497	0.44869	0.93532	0.73623
496.5	0.44893	0.92793	0.73076
496	0.44938	0.9225	0.72526
495.5	0.44963	0.91574	0.71972
495	0.44876	0.90896	0.71428
494.5	0.44941	0.90302	0.70954
494	0.44966	0.89712	0.70395
493.5	0.44918	0.89195	0.69984
493	0.44964	0.88599	0.69501
492.5	0.44953	0.88041	0.691
492	0.44962	0.87582	0.68679
491.5	0.44988	0.86942	0.68174
491	0.44976	0.86465	0.67768
490.5	0.44965	0.85945	0.67322
490	0.44953	0.85465	0.6694
489.5	0.44963	0.85001	0.66552
489	0.44871	0.84473	0.66123
488.5	0.4494	0.8402	0.65771
488	0.44928	0.83554	0.65355
487.5	0.44937	0.83162	0.65082
487	0.44887	0.82829	0.64794
486.5	0.44913	0.82381	0.64469
486	0.44841	0.82019	0.64119
485.5	0.44867	0.81529	0.63763
485	0.44833	0.81175	0.63456
484.5	0.44781	0.80836	0.63172
484	0.44747	0.80405	0.62831
483.5	0.44733	0.80052	0.62595
483	0.44698	0.7974	0.62319
482.5	0.44685	0.79435	0.62058
482	0.44694	0.79138	0.61878
481.5	0.44617	0.78833	0.6156
481	0.44626	0.78559	0.61363
480.5	0.44589	0.78254	0.61125
480	0.44489	0.77988	0.60919
479.5	0.4441	0.77792	0.60727
479	0.44395	0.77516	0.60519
478.5	0.4438	0.77241	0.60335
478	0.44365	0.76996	0.6015
477.5	0.44284	0.76789	0.59964
477	0.44268	0.76558	0.59817
476.5	0.44229	0.76349	0.59638
476	0.4417	0.76204	0.59474
475.5	0.44088	0.75963	0.59325
475	0.44095	0.75824	0.59201
474.5	0.44011	0.757	0.59092
474	0.43879	0.75487	0.58908
473.5	0.43836	0.75272	0.58788
473	0.43775	0.7509	0.58669
472.5	0.43732	0.74959	0.58547
472	0.43645	0.74822	0.58467
471.5	0.436	0.74643	0.58378
471	0.43512	0.74495	0.58271
470.5	0.43398	0.74403	0.58189
470	0.43351	0.74246	0.58122
469.5	0.43286	0.74161	0.58031
469	0.43195	0.74049	0.57912
468.5	0.43172	0.73954	0.5781
468	0.42985	0.73867	0.57792
467.5	0.43005	0.73727	0.5767
467	0.42867	0.73687	0.57617
466.5	0.42772	0.73629	0.57555
466	0.4272	0.73486	0.57518
465.5	0.42623	0.73427	0.57453
465	0.42499	0.73313	0.57387
464.5	0.42374	0.73243	0.57294
464	0.42275	0.73218	0.57266
463.5	0.42175	0.73111	0.57215
463	0.42118	0.73039	0.57193
462.5	0.42043	0.73025	0.57162
462	0.4193	0.72938	0.57065
461.5	0.41798	0.72886	0.57037
461	0.4161	0.72865	0.56974
460.5	0.41447	0.72832	0.56929
460	0.41356	0.72779	0.56893
459.5	0.41263	0.72747	0.5687
459	0.41125	0.72745	0.5687
458.5	0.41013	0.72681	0.56859
458	0.40813	0.72668	0.56839
457.5	0.40775	0.72642	0.56801
457	0.40647	0.72618	0.56817
456.5	0.40501	0.72595	0.56769
456	0.40353	0.72591	0.56748
455.5	0.4019	0.72517	0.5673
455	0.40039	0.72566	0.56759
454.5	0.39963	0.72498	0.56757
454	0.39748	0.72527	0.56732
453.5	0.39592	0.72502	0.56776
453	0.39527	0.7248	0.56691
452.5	0.39368	0.72464	0.56686
452	0.39207	0.72546	0.56705
451.5	0.39012	0.72521	0.56689
451	0.38894	0.72495	0.56698
450.5	0.3876	0.72515	0.56675
450	0.38573	0.7256	0.56706
449.5	0.38264	0.72548	0.5669
449	0.38111	0.72563	0.56727
448.5	0.37898	0.72578	0.56692
448	0.37744	0.72609	0.5675
447.5	0.37488	0.72613	0.56761
447	0.37384	0.72642	0.56772
446.5	0.37161	0.72633	0.56755
446	0.37	0.72682	0.56766
445.5	0.36825	0.72632	0.56795
445	0.36717	0.72703	0.56797
444.5	0.36506	0.72657	0.56825
444	0.36344	0.72723	0.56803
443.5	0.36186	0.72737	0.56856
443	0.36031	0.7282	0.56852
442.5	0.35829	0.72843	0.56842
442	0.35632	0.72902	0.56855
441.5	0.35464	0.72897	0.5689
441	0.35305	0.72947	0.56919
440.5	0.35046	0.73011	0.56933
440	0.349	0.73049	0.56962
439.5	0.34757	0.73144	0.56969
439	0.34539	0.73151	0.57
438.5	0.34324	0.73202	0.57065
438	0.34166	0.73287	0.57072
437.5	0.33958	0.73319	0.57101
437	0.33729	0.73371	0.57176
436.5	0.3356	0.73401	0.57192
436	0.33314	0.73419	0.57216
435.5	0.33123	0.73426	0.57246
435	0.32914	0.73513	0.57309
434.5	0.32753	0.73574	0.57332
434	0.32549	0.73631	0.57384
433.5	0.32395	0.73647	0.57424
433	0.32146	0.73685	0.57478
432.5	0.31948	0.73747	0.57488
432	0.31751	0.73831	0.57514
431.5	0.31559	0.73878	0.57565
431	0.31345	0.73922	0.57572
430.5	0.31156	0.73969	0.57615
430	0.30969	0.7405	0.57657
429.5	0.30762	0.74079	0.57683
429	0.30555	0.74153	0.57737
428.5	0.30396	0.74242	0.57769
428	0.30193	0.74273	0.57827
427.5	0.30013	0.7433	0.57852
427	0.2979	0.74389	0.57897
426.5	0.29635	0.74446	0.57976
426	0.29414	0.74509	0.58033
425.5	0.29194	0.7459	0.58069
425	0.29019	0.74632	0.58092
424.5	0.28801	0.74745	0.58162
424	0.28583	0.74812	0.58232
423.5	0.2841	0.74858	0.58308
423	0.28193	0.7495	0.58349
422.5	0.28019	0.75029	0.58397
422	0.27846	0.75054	0.58439
421.5	0.27713	0.75112	0.58451
421	0.27518	0.75156	0.58483
420.5	0.2732	0.75207	0.58557
420	0.27102	0.75316	0.58617
419.5	0.26927	0.75394	0.58664
419	0.26771	0.7549	0.58731
418.5	0.26572	0.75587	0.58777
418	0.26351	0.7563	0.58844
417.5	0.26129	0.75706	0.5889
417	0.25926	0.75788	0.58943
416.5	0.25769	0.75845	0.58996
416	0.2563	0.75922	0.59008
415.5	0.25402	0.76054	0.59111
415	0.25215	0.76098	0.59151
414.5	0.25051	0.76217	0.59234
414	0.24791	0.76301	0.59267
413.5	0.24691	0.76401	0.59328
413	0.24477	0.76417	0.59398
412.5	0.24256	0.76559	0.59504
412	0.24106	0.76654	0.59583
411.5	0.2384	0.76657	0.59617
411	0.23632	0.76795	0.59681
410.5	0.23454	0.76834	0.59761
410	0.23275	0.76903	0.59805
409.5	0.23087	0.77001	0.59909
409	0.22948	0.77064	0.59984
408.5	0.22782	0.77164	0.60021
408	0.22515	0.77265	0.6009
407.5	0.22346	0.77398	0.60151
407	0.22193	0.77464	0.6023
406.5	0.21902	0.77592	0.60301
406	0.21651	0.7773	0.60381
405.5	0.21493	0.77761	0.60414
405	0.21297	0.77902	0.60521
404.5	0.21145	0.77981	0.6058
404	0.20982	0.78046	0.60639
403.5	0.20763	0.78192	0.60725
403	0.20586	0.78276	0.60836
402.5	0.20434	0.78401	0.60891
402	0.20197	0.78489	0.60956
401.5	0.20041	0.78644	0.61038
401	0.19855	0.78709	0.61087
400.5	0.19654	0.78861	0.61208
400	0.19507	0.78963	0.61312

## Sheet: Figure 2F
Figure 2F
Wavenumber(cm-1)	Intensity(a.u.)
	POMs	Au@POMs
2800	99.0721	72.8809
2799	99.0693	72.8747
2798	99.0689	72.8712
2797	99.0711	72.8706
2796	99.074	72.8718
2795	99.0756	72.8739
2794	99.0751	72.876
2793	99.073	72.8785
2792	99.0702	72.8808
2791	99.0674	72.8814
2790	99.0646	72.8788
2789	99.0623	72.8735
2788	99.0611	72.8685
2787	99.0614	72.8662
2786	99.0625	72.8675
2785	99.0637	72.8712
2784	99.0656	72.8751
2783	99.0684	72.8774
2782	99.0707	72.8773
2781	99.0704	72.8755
2780	99.0673	72.8739
2779	99.0627	72.873
2778	99.0568	72.8724
2777	99.049	72.8718
2776	99.0412	72.8714
2775	99.0371	72.8713
2774	99.0378	72.8706
2773	99.0402	72.8686
2772	99.0409	72.8659
2771	99.0387	72.8634
2770	99.0339	72.8618
2769	99.0266	72.8613
2768	99.0183	72.8618
2767	99.0121	72.863
2766	99.0094	72.8646
2765	99.0077	72.8658
2764	99.0045	72.8665
2763	99	72.8677
2762	99.0031	72.8679
2761	99.0072	72.8681
2760	99.0113	72.8696
2759	99.0141	72.8728
2758	99.0142	72.8758
2757	99.0106	72.8761
2756	99.0049	72.873
2755	99.0012	72.8682
2754	99.0021	72.8645
2753	99.0063	72.8641
2752	99.0106	72.8671
2751	99.0141	72.8717
2750	99.0175	72.8755
2749	99.0211	72.8768
2748	99.024	72.8755
2747	99.0263	72.8729
2746	99.0285	72.8711
2745	99.0311	72.872
2744	99.0339	72.8756
2743	99.0371	72.8788
2742	99.0404	72.8787
2741	99.0422	72.8749
2740	99.0421	72.8699
2739	99.042	72.866
2738	99.0443	72.8629
2737	99.049	72.8608
2736	99.0537	72.8613
2735	99.0565	72.8654
2734	99.0572	72.8711
2733	99.0565	72.8744
2732	99.0554	72.8742
2731	99.0547	72.8725
2730	99.0539	72.8709
2729	99.052	72.8697
2728	99.0495	72.8686
2727	99.0493	72.869
2726	99.0534	72.8723
2725	99.0597	72.8777
2724	99.0634	72.8826
2723	99.061	72.8846
2722	99.0531	72.8833
2721	99.0433	72.8805
2720	99.0359	72.879
2719	99.0327	72.88
2718	99.0321	72.8822
2717	99.0319	72.8824
2716	99.0321	72.8787
2715	99.034	72.8724
2714	99.0369	72.867
2713	99.0378	72.8652
2712	99.0351	72.8662
2711	99.0311	72.8665
2710	99.0285	72.8648
2709	99.0281	72.8602
2708	99.0287	72.8568
2707	99.0294	72.8585
2706	99.0291	72.8663
2705	99.0259	72.877
2704	99.0201	72.8861
2703	99.0145	72.8905
2702	99.0109	72.8901
2701	99.0079	72.887
2700	99.0037	72.8842
2699	99	72.884
2698	99.0047	72.8866
2697	99.0121	72.8907
2696	99.0182	72.8943
2695	99.0208	72.8957
2694	99.0216	72.8947
2693	99.0229	72.8931
2692	99.0257	72.8924
2691	99.029	72.893
2690	99.0322	72.8929
2689	99.0346	72.891
2688	99.0364	72.8883
2687	99.0378	72.8872
2686	99.0392	72.8886
2685	99.0404	72.8923
2684	99.0411	72.8969
2683	99.0419	72.9007
2682	99.0435	72.9018
2681	99.0462	72.9
2680	99.0502	72.8975
2679	99.055	72.897
2678	99.0595	72.8994
2677	99.062	72.903
2676	99.0625	72.9063
2675	99.0625	72.909
2674	99.0637	72.9117
2673	99.0667	72.9149
2672	99.0712	72.9186
2671	99.0756	72.9218
2670	99.0772	72.922
2669	99.0742	72.9177
2668	99.0687	72.9102
2667	99.065	72.9026
2666	99.0646	72.897
2665	99.064	72.8929
2664	99.06	72.8897
2663	99.0539	72.8874
2662	99.0486	72.8857
2661	99.044	72.8826
2660	99.0384	72.8772
2659	99.0328	72.8709
2658	99.0304	72.8665
2657	99.0313	72.8654
2656	99.0318	72.866
2655	99.0289	72.867
2654	99.0236	72.868
2653	99.019	72.8681
2652	99.0166	72.8664
2651	99.0152	72.862
2650	99.0131	72.8554
2649	99.0103	72.8481
2648	99.0088	72.8426
2647	99.0089	72.8412
2646	99.008	72.8438
2645	99.0037	72.8469
2644	98.9967	72.846
2643	98.9914	72.8399
2642	98.9902	72.8317
2641	98.9921	72.8258
2640	98.9949	72.8248
2639	98.9979	72.8291
2638	99.0004	72.8373
2637	99.001	72.8467
2636	98.9999	72.8535
2635	99	72.8554
2634	99.0045	72.8533
2633	99.0114	72.8509
2632	99.0182	72.8508
2631	99.0233	72.8526
2630	99.0257	72.8541
2629	99.0239	72.8536
2628	99.0184	72.8506
2627	99.0117	72.8453
2626	99.006	72.8391
2625	99.0013	72.8351
2624	98.9982	72.8366
2623	98.9994	72.8434
2622	99.0062	72.8517
2621	99.0148	72.8571
2620	99.0208	72.8583
2619	99.0232	72.8563
2618	99.0239	72.8525
2617	99.0227	72.8481
2616	99.019	72.8448
2615	99.0151	72.8436
2614	99.0143	72.8436
2613	99.0176	72.8431
2612	99.0235	72.8431
2611	99.0304	72.8466
2610	99.0364	72.8545
2609	99.0379	72.8633
2608	99.0327	72.8683
2607	99.0247	72.8686
2606	99.0206	72.867
2605	99.0235	72.8665
2604	99.0297	72.8675
2603	99.0346	72.8676
2602	99.0367	72.8649
2601	99.037	72.8591
2600	99.037	72.8524
2599	99.0379	72.8478
2598	99.0405	72.8465
2597	99.0434	72.8479
2596	99.0439	72.8507
2595	99.0399	72.8546
2594	99.0311	72.8597
2593	99.0204	72.8656
2592	99.0137	72.8705
2591	99.0166	72.8724
2590	99.0277	72.871
2589	99.0379	72.8683
2588	99.0389	72.8684
2587	99.0319	72.8731
2586	99.0246	72.8797
2585	99.0224	72.8832
2584	99.0238	72.8815
2583	99.0242	72.8763
2582	99.0215	72.8694
2581	99.0163	72.8611
2580	99.0105	72.8533
2579	99.0058	72.8507
2578	99.0027	72.8569
2577	99.0008	72.8693
2576	99.0002	72.8803
2575	99.0012	72.8834
2574	99.0031	72.8779
2573	99.0039	72.8691
2572	99.0026	72.8645
2571	99	72.8675
2570	99	72.8739
2569	99.0005	72.8761
2568	99.0037	72.8717
2567	99.0112	72.866
2566	99.0192	72.8635
2565	99.0214	72.8628
2564	99.0172	72.8599
2563	99.0142	72.8556
2562	99.0186	72.8542
2561	99.0274	72.8568
2560	99.0324	72.8614
2559	99.0293	72.8679
2558	99.0206	72.8783
2557	99.0114	72.8914
2556	99.0077	72.9011
2555	99.0145	72.9018
2554	99.0292	72.8933
2553	99.0405	72.8799
2552	99.0385	72.8665
2551	99.0263	72.8569
2550	99.0172	72.8522
2549	99.0197	72.8509
2548	99.0294	72.8509
2547	99.036	72.8529
2546	99.0356	72.8597
2545	99.0334	72.871
2544	99.0365	72.8815
2543	99.0454	72.8858
2542	99.0534	72.8842
2541	99.0533	72.8819
2540	99.0457	72.8836
2539	99.0376	72.8894
2538	99.0335	72.8956
2537	99.0311	72.8975
2536	99.0266	72.8932
2535	99.0214	72.8852
2534	99.0203	72.8787
2533	99.0258	72.8768
2532	99.0363	72.8778
2531	99.0483	72.8782
2530	99.057	72.8769
2529	99.058	72.8745
2528	99.0506	72.8724
2527	99.0402	72.8714
2526	99.0327	72.871
2525	99.0286	72.8698
2524	99.0251	72.866
2523	99.021	72.8605
2522	99.0181	72.8573
2521	99.0178	72.8597
2520	99.0207	72.8664
2519	99.0271	72.8728
2518	99.0362	72.8752
2517	99.0434	72.8734
2516	99.0439	72.8692
2515	99.0381	72.8638
2514	99.0315	72.8587
2513	99.0293	72.8562
2512	99.0318	72.8587
2511	99.0344	72.866
2510	99.0319	72.8758
2509	99.0227	72.8849
2508	99.0103	72.8914
2507	99	72.8943
2506	98.9961	72.8925
2505	98.9947	72.8857
2504	98.9943	72.8765
2503	98.9961	72.8699
2502	99.0017	72.8684
2501	99.0085	72.8696
2500	99.0116	72.8695
2499	99.0085	72.8665
2498	99.0033	72.862
2497	99.0035	72.8591
2496	99.0143	72.8587
2495	99.0339	72.8615
2494	99.0532	72.8674
2493	99.0634	72.8746
2492	99.0627	72.8796
2491	99.0559	72.8811
2490	99.048	72.8805
2489	99.0402	72.8796
2488	99.0335	72.8778
2487	99.0299	72.8746
2486	99.0296	72.8715
2485	99.0293	72.8714
2484	99.0268	72.8747
2483	99.0244	72.88
2482	99.0259	72.8849
2481	99.0313	72.8873
2480	99.0373	72.886
2479	99.041	72.8811
2478	99.0422	72.8758
2477	99.0417	72.8731
2476	99.0418	72.8735
2475	99.0447	72.8746
2474	99.0505	72.8746
2473	99.0561	72.8738
2472	99.0584	72.874
2471	99.0568	72.8764
2470	99.0524	72.8804
2469	99.046	72.8846
2468	99.0377	72.8871
2467	99.0281	72.8872
2466	99.0187	72.8864
2465	99.012	72.8869
2464	99.0116	72.889
2463	99.018	72.8903
2462	99.0271	72.8888
2461	99.0319	72.8844
2460	99.029	72.8791
2459	99.02	72.874
2458	99.0089	72.8679
2457	98.9995	72.86
2456	98.9949	72.852
2455	98.9949	72.8485
2454	98.9964	72.852
2453	98.9971	72.8606
2452	98.9985	72.8695
2451	99.0019	72.8752
2450	99.0033	72.8777
2449	98.9976	72.8782
2448	98.9871	72.8768
2447	98.9811	72.8728
2446	98.9839	72.8665
2445	98.991	72.859
2444	98.9966	72.8537
2443	99	72.852
2442	99.0198	72.8539
2441	99.0388	72.8587
2440	99.0562	72.8653
2439	99.0719	72.873
2438	99.0861	72.8806
2437	99.0982	72.8852
2436	99.1108	72.8835
2435	99.1278	72.8756
2434	99.1492	72.8669
2433	99.1693	72.8635
2432	99.1846	72.8668
2431	99.1979	72.8721
2430	99.2141	72.875
2429	99.2336	72.8753
2428	99.2538	72.8768
2427	99.2739	72.8814
2426	99.2947	72.8874
2425	99.3163	72.8913
2424	99.3384	72.891
2423	99.3591	72.8866
2422	99.3752	72.8798
2421	99.3852	72.8734
2420	99.3929	72.8691
2419	99.4047	72.867
2418	99.4221	72.8653
2417	99.4418	72.864
2416	99.4612	72.8648
2415	99.4809	72.8679
2414	99.5001	72.87
2413	99.5154	72.8685
2412	99.5263	72.8659
2411	99.5372	72.8667
2410	99.5514	72.8708
2409	99.5691	72.873
2408	99.5906	72.8698
2407	99.618	72.8643
2406	99.6487	72.8617
2405	99.6742	72.863
2404	99.6887	72.8657
2403	99.6955	72.8678
2402	99.7017	72.8689
2401	99.7113	72.8675
2400	99.7244	72.8628
2399	99.7413	72.857
2398	99.7617	72.8541
2397	99.7837	72.8552
2396	99.8052	72.8575
2395	99.8247	72.859
2394	99.84	72.8612
2393	99.8484	72.8665
2392	99.8519	72.8792
2391	99.8563	72.8909
2390	99.8642	72.8975
2389	99.8709	72.8967
2388	99.8677	72.8887
2387	99.8487	72.8772
2386	99.8102	72.8672
2385	99.7499	72.8616
2384	99.6677	72.8586
2383	99.566	72.8533
2382	99.4463	72.8415
2381	99.3091	72.8223
2380	99.158	72.7976
2379	99	72.7711
2378	98.8362	72.7455
2377	98.6611	72.7208
2376	98.4655	72.694
2375	98.249	72.6624
2374	98.0189	72.6271
2373	97.7807	72.5936
2372	97.5374	72.5657
2371	97.2924	72.5408
2370	97.0467	72.5106
2369	96.7987	72.4707
2368	96.5536	72.4273
2367	96.3259	72.3902
2366	96.1212	72.3593
2365	95.9261	72.324
2364	95.7316	72.2817
2363	95.5553	72.2465
2362	95.4266	72.232
2361	95.3593	72.2325
2360	95.3508	72.233
2359	95.3944	72.2289
2358	95.4871	72.2263
2357	95.636	72.2297
2356	95.8531	72.2423
2355	96.1316	72.2702
2354	96.4422	72.3153
2353	96.7652	72.3705
2352	97.1003	72.4291
2351	97.4322	72.4908
2350	97.7121	72.5529
2349	97.8838	72.6034
2348	97.9097	72.627
2347	97.7791	72.6154
2346	97.5223	72.5754
2345	97.2242	72.5269
2344	96.9901	72.4841
2343	96.8685	72.4458
2342	96.8408	72.4125
2341	96.8684	72.3955
2340	96.9203	72.4008
2339	96.9763	72.4209
2338	97.0275	72.446
2337	97.0767	72.4718
2336	97.1327	72.4946
2335	97.1978	72.5098
2334	97.2602	72.5164
2333	97.3049	72.518
2332	97.3313	72.5172
2331	97.3566	72.515
2330	97.3954	72.5131
2329	97.4456	72.513
2328	97.4985	72.5108
2327	97.5535	72.5006
2326	97.6168	72.4841
2325	97.695	72.4712
2324	97.794	72.4729
2323	97.9167	72.4922
2322	98.0569	72.5232
2321	98.2031	72.5564
2320	98.3517	72.5854
2319	98.5066	72.6105
2318	98.6629	72.6365
2317	98.8031	72.6673
2316	98.9146	72.7007
2315	99	72.7298
2314	99.0352	72.748
2313	99.0615	72.7536
2312	99.0865	72.7518
2311	99.1219	72.7524
2310	99.1746	72.7635
2309	99.2393	72.7856
2308	99.3062	72.8112
2307	99.3703	72.8332
2306	99.4298	72.8507
2305	99.4796	72.8665
2304	99.5139	72.8763
2303	99.5332	72.8818
2302	99.544	72.8825
2301	99.5542	72.8821
2300	99.5701	72.8833
2299	99.5939	72.885
2298	99.6215	72.884
2297	99.6456	72.8808
2296	99.6626	72.8795
2295	99.6736	72.8839
2294	99.6772	72.8928
2293	99.6704	72.9006
2292	99.6562	72.9014
2291	99.6445	72.8945
2290	99.6397	72.8845
2289	99.6367	72.8773
2288	99.6302	72.8747
2287	99.6239	72.8757
2286	99.6236	72.8792
2285	99.6286	72.8836
2284	99.6352	72.8853
2283	99.6425	72.8824
2282	99.647	72.879
2281	99.6393	72.882
2280	99.6133	72.8913
2279	99.5756	72.8988
2278	99.5388	72.8979
2277	99.5097	72.8907
2276	99.4887	72.8832
2275	99.4745	72.878
2274	99.4624	72.8742
2273	99.4442	72.8716
2272	99.4172	72.8703
2271	99.3871	72.8687
2270	99.3587	72.8669
2269	99.329	72.8691
2268	99.2968	72.8797
2267	99.2708	72.8956
2266	99.2589	72.9094
2265	99.2564	72.9185
2264	99.251	72.9273
2263	99.2357	72.9381
2262	99.2098	72.9444
2261	99.1751	72.9365
2260	99.1386	72.9125
2259	99.1127	72.8826
2258	99.1029	72.8628
2257	99.1009	72.8635
2256	99.0958	72.8821
2255	99.0862	72.9052
2254	99.0744	72.9189
2253	99.057	72.9179
2252	99.0305	72.9069
2251	99	72.8936
2250	98.9996	72.8825
2249	99.0024	72.8736
2248	99.0054	72.8665
2247	99.0104	72.8667
2246	99.0184	72.8737
2245	99.0245	72.8874
2244	99.0258	72.9011
2243	99.0294	72.906
2242	99.0413	72.8999
2241	99.055	72.8901
2240	99.0606	72.8846
2239	99.0595	72.8849
2238	99.0602	72.8875
2237	99.0638	72.8906
2236	99.0642	72.8931
2235	99.0605	72.8916
2234	99.0565	72.8835
2233	99.0522	72.8739
2232	99.0436	72.8731
2231	99.0313	72.8843
2230	99.0195	72.8985
2229	99.0107	72.9035
2228	99.007	72.8972
2227	99.0131	72.8877
2226	99.0316	72.8834
2225	99.0554	72.8843
2224	99.0722	72.8842
2223	99.0739	72.8784
2222	99.0619	72.8685
2221	99.0453	72.8598
2220	99.0374	72.856
2219	99.0452	72.8571
2218	99.0603	72.8623
2217	99.0674	72.8715
2216	99.0643	72.8835
2215	99.0634	72.8947
2214	99.0722	72.902
2213	99.0843	72.9047
2212	99.0921	72.9025
2211	99.096	72.8953
2210	99.0938	72.8864
2209	99.0773	72.8829
2208	99.048	72.8874
2207	99.0231	72.8926
2206	99.0145	72.8903
2205	99.0148	72.8843
2204	99.0127	72.8867
2203	99.0097	72.9015
2202	99.0105	72.9184
2201	99.0096	72.9261
2200	99.0003	72.9234
2199	98.9873	72.9161
2198	98.9784	72.9064
2197	98.9747	72.8931
2196	98.9781	72.8783
2195	98.9961	72.8665
2194	99.0263	72.8547
2193	99.0485	72.8488
2192	99.0449	72.8498
2191	99.0226	72.8576
2190	99.0018	72.8663
2189	98.9928	72.8667
2188	98.9936	72.8534
2187	99	72.8296
2186	98.9959	72.8053
2185	98.9807	72.7909
2184	98.9576	72.7932
2183	98.9489	72.8118
2182	98.9727	72.8388
2181	99.0184	72.8629
2180	99.0587	72.8747
2179	99.0776	72.8712
2178	99.0764	72.8575
2177	99.0635	72.8437
2176	99.0517	72.8379
2175	99.0524	72.8399
2174	99.0591	72.8431
2173	99.047	72.8438
2172	98.9999	72.8435
2171	98.9285	72.8395
2170	98.8544	72.8214
2169	98.7888	72.7834
2168	98.7361	72.7373
2167	98.7034	72.7048
2166	98.6913	72.6954
2165	98.6856	72.6966
2164	98.6726	72.6872
2163	98.6592	72.6615
2162	98.6691	72.6401
2161	98.7258	72.659
2160	98.842	72.7449
2159	99.0025	72.8901
2158	99.1496	73.0502
2157	99.2158	73.1731
2156	99.1902	73.2344
2155	99.1253	73.2402
2154	99.0758	73.2065
2153	99.057	73.1469
2152	99.0596	73.0778
2151	99.0763	73.0193
2150	99.0994	72.9867
2149	99.1132	72.9804
2148	99.1077	72.9879
2147	99.0914	72.9948
2146	99.0774	72.9957
2145	99.0669	72.9948
2144	99.0551	72.9975
2143	99.0419	73.0039
2142	99.0257	73.01
2141	99.0011	73.0134
2140	98.9707	73.0146
2139	98.9508	73.0143
2138	98.9557	73.0128
2137	98.9847	73.0138
2136	99.028	73.0242
2135	99.074	73.0465
2134	99.1078	73.0728
2133	99.1165	73.0901
2132	99.1022	73.0899
2131	99.0811	73.0723
2130	99.0638	73.0443
2129	99.047	73.0182
2128	99.0286	73.0054
2127	99.0162	73.008
2126	99.0153	73.0156
2125	99.019	73.0149
2124	99.0156	73.002
2123	99	72.9825
2122	98.9712	72.9612
2121	98.9394	72.9376
2120	98.9166	72.9112
2119	98.9103	72.8858
2118	98.9116	72.8665
2117	98.9021	72.8586
2116	98.8775	72.8533
2115	98.8524	72.8462
2114	98.8381	72.836
2113	98.8294	72.8263
2112	98.8203	72.8244
2111	98.8159	72.8352
2110	98.8204	72.8545
2109	98.8244	72.8713
2108	98.8187	72.8765
2107	98.8104	72.8695
2106	98.8118	72.856
2105	98.8229	72.8439
2104	98.8336	72.8397
2103	98.8394	72.8458
2102	98.8426	72.8577
2101	98.8449	72.8682
2100	98.8468	72.8747
2099	98.8501	72.8833
2098	98.855	72.9011
2097	98.8598	72.9278
2096	98.868	72.9561
2095	98.8861	72.9777
2094	98.9109	72.9893
2093	98.928	72.9924
2092	98.9285	72.9901
2091	98.9172	72.9835
2090	98.9016	72.9702
2089	98.8833	72.9485
2088	98.8657	72.9224
2087	98.8574	72.9011
2086	98.8622	72.8908
2085	98.8735	72.8888
2084	98.8843	72.8862
2083	98.8919	72.8765
2082	98.892	72.8614
2081	98.8813	72.8491
2080	98.8682	72.8467
2079	98.8684	72.8526
2078	98.8824	72.8579
2077	98.8928	72.8575
2076	98.8888	72.8567
2075	98.8781	72.8645
2074	98.8688	72.8802
2073	98.8598	72.8934
2072	98.8552	72.8961
2071	98.8686	72.8899
2070	98.9	72.8812
2069	98.9275	72.8744
2068	98.9344	72.8729
2067	98.9284	72.8791
2066	98.9233	72.8891
2065	98.9205	72.8921
2064	98.9213	72.8829
2063	98.9352	72.8698
2062	98.963	72.8633
2061	98.9881	72.863
2060	98.9985	72.8607
2059	99	72.8559
2058	98.9908	72.8599
2057	98.9757	72.8836
2056	98.9578	72.9238
2055	98.949	72.962
2054	98.9412	72.9755
2053	98.9059	72.9534
2052	98.8407	72.9078
2051	98.7905	72.8665
2050	98.7962	72.8489
2049	98.8459	72.856
2048	98.8983	72.8692
2047	98.9369	72.8762
2046	98.9666	72.8805
2045	98.9789	72.8868
2044	98.9646	72.8895
2043	98.942	72.8812
2042	98.9349	72.8653
2041	98.9348	72.853
2040	98.9182	72.8498
2039	98.8887	72.8502
2038	98.8688	72.8468
2037	98.8659	72.8402
2036	98.8764	72.8404
2035	98.9065	72.8579
2034	98.9577	72.8916
2033	99.0065	72.9269
2032	99.032	72.9466
2031	99.046	72.9455
2030	99.0658	72.9303
2029	99.0791	72.9112
2028	99.0671	72.8978
2027	99.0403	72.8985
2026	99.0198	72.9151
2025	99.0033	72.9371
2024	98.982	72.9479
2023	98.9691	72.942
2022	98.9775	72.9314
2021	98.9903	72.93
2020	98.9846	72.9373
2019	98.968	72.939
2018	98.9627	72.9265
2017	98.9692	72.909
2016	98.9746	72.9052
2015	98.9792	72.9211
2014	98.9855	72.9409
2013	98.98	72.9424
2012	98.954	72.9187
2011	98.9265	72.8834
2010	98.9229	72.855
2009	98.9488	72.8395
2008	98.9992	72.8326
2007	99.0735	72.8327
2006	99.1549	72.8451
2005	99.2027	72.8706
2004	99.1947	72.8992
2003	99.1567	72.9185
2002	99.1292	72.9254
2001	99.1257	72.9223
2000	99.1361	72.9075
1999	99.1479	72.8772
1998	99.1449	72.8392
1997	99.1097	72.8164
1996	99.0498	72.8269
1995	99	72.8612
1994	98.9814	72.8887
1993	98.9828	72.8874
1992	98.9855	72.8652
1991	98.9932	72.845
1990	99.0095	72.835
1989	99.0149	72.8249
1988	98.9931	72.8072
1987	98.9567	72.7871
1986	98.9249	72.7704
1985	98.9001	72.7533
1984	98.8836	72.7287
1983	98.888	72.6962
1982	98.9116	72.6641
1981	98.9282	72.6443
1980	98.9303	72.6487
1979	98.951	72.6808
1978	99.0124	72.7277
1977	99.0793	72.7654
1976	99.1066	72.7808
1975	99.1029	72.7824
1974	99.1021	72.7854
1973	99.1064	72.7951
1972	99.1004	72.81
1971	99.0884	72.8318
1970	99.0798	72.8608
1969	99.0647	72.8882
1968	99.0386	72.9004
1967	99.0267	72.8914
1966	99.0479	72.8665
1965	99.0804	72.8374
1964	99.0965	72.8127
1963	99.1018	72.8051
1962	99.1136	72.8239
1961	99.1292	72.8644
1960	99.1416	72.9085
1959	99.1597	72.9382
1958	99.1849	72.9462
1957	99.195	72.9352
1956	99.1766	72.9134
1955	99.1513	72.8914
1954	99.144	72.8789
1953	99.1466	72.8802
1952	99.1383	72.8942
1951	99.1185	72.9166
1950	99.0984	72.9421
1949	99.0792	72.9634
1948	99.0605	72.9728
1947	99.0527	72.9676
1946	99.057	72.9532
1945	99.0513	72.9385
1944	99.0169	72.9282
1943	98.9677	72.9193
1942	98.9339	72.9072
1941	98.9266	72.894
1940	98.9387	72.8867
1939	98.9628	72.8887
1938	98.9873	72.8971
1937	98.9951	72.9068
1936	98.9852	72.9149
1935	98.9789	72.9202
1934	98.9887	72.9211
1933	99.0005	72.9181
1932	99.0009	72.9166
1931	99	72.9216
1930	99.0238	72.9299
1929	99.0483	72.9339
1928	99.0613	72.9328
1927	99.0668	72.9345
1926	99.069	72.943
1925	99.0564	72.951
1924	99.0227	72.9483
1923	98.9878	72.9363
1922	98.9744	72.9277
1921	98.9754	72.9303
1920	98.9718	72.9387
1919	98.9644	72.9428
1918	98.9672	72.9387
1917	98.9822	72.9311
1916	98.9991	72.9258
1915	99.0148	72.9222
1914	99.0296	72.9174
1913	99.0377	72.911
1912	99.0371	72.9064
1911	99.0364	72.9049
1910	99.0414	72.904
1909	99.0452	72.9
1908	99.0444	72.8927
1907	99.0506	72.884
1906	99.0716	72.8733
1905	99.0968	72.8604
1904	99.1141	72.8492
1903	99.1265	72.8458
1902	99.1401	72.8513
1901	99.15	72.86
1900	99.1505	72.8665
1899	99.1467	72.8734
1898	99.1419	72.879
1897	99.1295	72.8789
1896	99.11	72.8674
1895	99.1019	72.8466
1894	99.1183	72.8277
1893	99.1445	72.8201
1892	99.1558	72.8216
1891	99.1457	72.8244
1890	99.1271	72.8244
1889	99.1192	72.8259
1888	99.1339	72.8333
1887	99.1675	72.8431
1886	99.2021	72.8475
1885	99.2194	72.8426
1884	99.2193	72.8323
1883	99.2182	72.8248
1882	99.2225	72.8262
1881	99.2216	72.8362
1880	99.2111	72.8492
1879	99.2027	72.8574
1878	99.2035	72.8571
1877	99.2047	72.8526
1876	99.2	72.8516
1875	99.1971	72.8566
1874	99.2007	72.8629
1873	99.1999	72.8661
1872	99.1829	72.8675
1871	99.1472	72.8689
1870	99.093	72.8655
1869	99.0281	72.8509
1868	98.986	72.8319
1867	99	72.825
1866	99.0602	72.8353
1865	99.1228	72.8529
1864	99.166	72.8657
1863	99.1965	72.8689
1862	99.2214	72.8652
1861	99.2321	72.8602
1860	99.2242	72.8578
1859	99.2134	72.8579
1858	99.2139	72.8568
1857	99.2209	72.8523
1856	99.2267	72.8473
1855	99.2351	72.8472
1854	99.2477	72.8541
1853	99.2547	72.8655
1852	99.251	72.8772
1851	99.245	72.8855
1850	99.2399	72.8864
1849	99.2259	72.8791
1848	99.1996	72.8695
1847	99.1707	72.8665
1846	99.139	72.8728
1845	99.0905	72.8744
1844	99.04	72.8614
1843	99.0388	72.8451
1842	99.0976	72.8454
1841	99.1688	72.8651
1840	99.2111	72.8925
1839	99.2201	72.9142
1838	99.212	72.9233
1837	99.198	72.9208
1836	99.1855	72.9114
1835	99.1868	72.9005
1834	99.2031	72.8931
1833	99.2116	72.8929
1832	99.1844	72.8966
1831	99.1194	72.8944
1830	99.0514	72.8791
1829	99.0237	72.8612
1828	99.0409	72.8574
1827	99.0728	72.8681
1826	99.0905	72.8803
1825	99.087	72.8845
1824	99.0855	72.8849
1823	99.1115	72.8898
1822	99.1557	72.8981
1821	99.1887	72.9044
1820	99.1983	72.9089
1819	99.1986	72.9153
1818	99.2009	72.9232
1817	99.1982	72.9287
1816	99.1855	72.9319
1815	99.1707	72.9363
1814	99.1536	72.9405
1813	99.1203	72.938
1812	99.0699	72.9261
1811	99.0291	72.9114
1810	99.0197	72.9019
1809	99.0307	72.8981
1808	99.0427	72.8958
1807	99.0534	72.8934
1806	99.0634	72.892
1805	99.0616	72.8939
1804	99.0387	72.8999
1803	99	72.9064
1802	98.9883	72.9054
1801	98.9749	72.8919
1800	98.9747	72.8741
1799	99.0049	72.8649
1798	99.0572	72.8661
1797	99.104	72.8696
1796	99.1316	72.871
1795	99.1468	72.871
1794	99.1478	72.8665
1793	99.1168	72.8599
1792	99.0694	72.8396
1791	99.0702	72.8253
1790	99.1423	72.8325
1789	99.2386	72.8559
1788	99.314	72.8828
1787	99.3588	72.9037
1786	99.3809	72.9133
1785	99.387	72.9125
1784	99.3872	72.9107
1783	99.3927	72.9164
1782	99.3982	72.9259
1781	99.389	72.929
1780	99.3749	72.925
1779	99.3881	72.9256
1778	99.4314	72.9368
1777	99.4703	72.9526
1776	99.479	72.967
1775	99.462	72.9797
1774	99.424	72.9871
1773	99.3528	72.9765
1772	99.274	72.9463
1771	99.2631	72.9233
1770	99.329	72.9245
1769	99.4053	72.9346
1768	99.4521	72.9368
1767	99.4905	72.9359
1766	99.545	72.9475
1765	99.5941	72.9719
1764	99.6002	72.9936
1763	99.5568	72.9969
1762	99.4997	72.9814
1761	99.4724	72.9654
1760	99.4823	72.9645
1759	99.5072	72.9736
1758	99.5193	72.9754
1757	99.502	72.9589
1756	99.4764	72.9358
1755	99.4822	72.9306
1754	99.5135	72.9486
1753	99.5159	72.9713
1752	99.4423	72.9759
1751	99.3114	72.9557
1750	99.1973	72.9269
1749	99.1372	72.9049
1748	99.1236	72.8919
1747	99.153	72.8899
1746	99.2057	72.9001
1745	99.2355	72.9138
1744	99.22	72.9195
1743	99.1902	72.918
1742	99.174	72.9172
1741	99.1426	72.9122
1740	99.0673	72.8903
1739	99	72.8628
1738	98.9732	72.8631
1737	98.9852	72.8983
1736	98.9432	72.9381
1735	98.7739	72.934
1734	98.5146	72.8665
1733	98.3329	72.7789
1732	98.2812	72.7506
1731	98.2827	72.7518
1730	98.2822	72.7463
1729	98.2575	72.7254
1728	98.2113	72.6997
1727	98.1604	72.6787
1726	98.1025	72.6622
1725	98.0082	72.644
1724	97.8665	72.6196
1723	97.7197	72.5926
1722	97.6145	72.5751
1721	97.5345	72.5745
1720	97.4174	72.5834
1719	97.2071	72.5774
1718	96.8979	72.5285
1717	96.5761	72.446
1716	96.3517	72.3797
1715	96.2384	72.3492
1714	96.1866	72.3421
1713	96.1412	72.3477
1712	96.0692	72.3592
1711	95.9683	72.3683
1710	95.8443	72.3708
1709	95.6932	72.3715
1708	95.5061	72.3758
1707	95.2759	72.3754
1706	95.0046	72.3556
1705	94.7408	72.3287
1704	94.5638	72.3327
1703	94.4781	72.378
1702	94.3775	72.433
1701	94.0818	72.441
1700	93.571	72.3745
1699	93.1853	72.3097
1698	93.0396	72.2992
1697	92.9049	72.3052
1696	92.6223	72.2869
1695	92.3118	72.2582
1694	92.1449	72.2592
1693	92.0675	72.2907
1692	91.9535	72.3292
1691	91.7436	72.3556
1690	91.4544	72.3654
1689	91.1537	72.3714
1688	90.9103	72.3915
1687	90.7318	72.4279
1686	90.5226	72.4617
1685	90.08	72.4557
1684	89.3703	72.3956
1683	88.8533	72.3513
1682	88.692	72.3634
1681	88.6145	72.3989
1680	88.4652	72.4313
1679	88.2756	72.4597
1678	88.1061	72.4924
1677	87.9056	72.5247
1676	87.5552	72.5376
1675	87.0751	72.5243
1674	86.6827	72.5145
1673	86.4623	72.5331
1672	86.2807	72.5673
1671	85.9945	72.5879
1670	85.5616	72.5769
1669	85.084	72.5506
1668	84.7175	72.543
1667	84.5091	72.5638
1666	84.3938	72.6016
1665	84.2548	72.6407
1664	83.975	72.6637
1663	83.5339	72.6603
1662	83.0815	72.6469
1661	82.7605	72.6525
1660	82.5379	72.6806
1659	82.3393	72.7157
1658	82.1552	72.7482
1657	82.0066	72.7807
1656	81.8812	72.8167
1655	81.6824	72.8443
1654	81.1591	72.822
1653	80.2198	72.7289
1652	79.5946	72.6717
1651	79.5311	72.6948
1650	79.6542	72.7471
1649	79.7019	72.7948
1648	79.4983	72.8164
1647	79.018	72.8019
1646	78.5691	72.7787
1645	78.3935	72.7816
1644	78.3721	72.8037
1643	78.3666	72.8248
1642	78.3383	72.8365
1641	78.2849	72.8427
1640	78.2181	72.8518
1639	78.1632	72.8696
1638	78.1182	72.893
1637	78.0039	72.9067
1636	77.7399	72.888
1635	77.4935	72.8448
1634	77.502	72.8205
1633	77.6952	72.8275
1632	77.9186	72.8483
1631	78.1107	72.8667
1630	78.2705	72.8748
1629	78.4046	72.8727
1628	78.5236	72.8665
1627	78.6691	72.8587
1626	78.8777	72.8611
1625	79.123	72.868
1624	79.3479	72.8643
1623	79.5594	72.8424
1622	79.8393	72.82
1621	80.2075	72.818
1620	80.5975	72.8336
1619	80.9519	72.849
1618	81.2576	72.846
1617	81.5402	72.8168
1616	81.8518	72.7778
1615	82.2278	72.7547
1614	82.6579	72.7529
1613	83.1061	72.7645
1612	83.5334	72.7808
1611	83.9209	72.7945
1610	84.2852	72.8017
1609	84.654	72.8038
1608	85.0305	72.8038
1607	85.4046	72.8038
1606	85.7783	72.8054
1605	86.1535	72.8098
1604	86.5157	72.8157
1603	86.8541	72.8205
1602	87.1845	72.8247
1601	87.5277	72.8303
1600	87.8761	72.837
1599	88.2076	72.8426
1598	88.5181	72.847
1597	88.8177	72.8519
1596	89.1077	72.8564
1595	89.3838	72.8581
1594	89.6559	72.8585
1593	89.9374	72.8616
1592	90.2186	72.8677
1591	90.4796	72.8736
1590	90.7212	72.8792
1589	90.9605	72.8874
1588	91.1996	72.8971
1587	91.4246	72.902
1586	91.6349	72.8994
1585	91.8444	72.8939
1584	92.0549	72.8903
1583	92.2536	72.8875
1582	92.4399	72.8836
1581	92.6281	72.8821
1580	92.817	72.8872
1579	92.9812	72.8968
1578	93.0953	72.9013
1577	93.1621	72.8893
1576	93.2356	72.861
1575	93.3826	72.8381
1574	93.5967	72.8366
1573	93.8258	72.8503
1572	94.0202	72.8665
1571	94.1384	72.8846
1570	94.1833	72.8848
1569	94.2426	72.8757
1568	94.3794	72.874
1567	94.5487	72.8821
1566	94.6974	72.8919
1565	94.8224	72.8985
1564	94.9474	72.9045
1563	95.0815	72.9163
1562	95.2075	72.9382
1561	95.2818	72.9665
1560	95.2092	72.9782
1559	94.9564	72.9302
1558	94.8948	72.8654
1557	95.1244	72.8598
1556	95.3856	72.8846
1555	95.5823	72.907
1554	95.7302	72.9203
1553	95.8696	72.9326
1552	96.0027	72.9476
1551	96.1007	72.9577
1550	96.1639	72.9571
1549	96.2382	72.9535
1548	96.3445	72.958
1547	96.4421	72.9692
1546	96.4832	72.9782
1545	96.466	72.981
1544	96.4367	72.9831
1543	96.4255	72.9883
1542	96.4026	72.9874
1541	96.3364	72.9631
1540	96.2953	72.9173
1539	96.4018	72.8893
1538	96.6181	72.8973
1537	96.8423	72.9223
1536	97.0191	72.9466
1535	97.1095	72.9584
1534	97.1026	72.9508
1533	97.0817	72.9341
1532	97.1491	72.9305
1531	97.2744	72.942
1530	97.3813	72.9567
1529	97.44	72.9675
1528	97.4568	72.9734
1527	97.4478	72.9743
1526	97.4365	72.9714
1525	97.4511	72.9701
1524	97.4875	72.9749
1523	97.4955	72.9793
1522	97.4386	72.9683
1521	97.3918	72.9399
1520	97.4548	72.9182
1519	97.5729	72.913
1518	97.6504	72.91
1517	97.675	72.8986
1516	97.7165	72.8876
1515	97.8161	72.8911
1514	97.9333	72.9064
1513	98.0206	72.9222
1512	98.0644	72.9324
1511	98.0752	72.9401
1510	98.0615	72.9505
1509	98.0078	72.9611
1508	97.8805	72.9527
1507	97.7224	72.9019
1506	97.7301	72.8428
1505	97.9207	72.8298
1504	98.1402	72.8507
1503	98.315	72.8792
1502	98.4317	72.9025
1501	98.4962	72.9162
1500	98.5207	72.9201
1499	98.5135	72.9149
1498	98.4804	72.8995
1497	98.4479	72.8753
1496	98.464	72.8548
1495	98.5391	72.852
1494	98.6329	72.8665
1493	98.703	72.8956
1492	98.7181	72.9198
1491	98.659	72.9278
1490	98.5573	72.9157
1489	98.5093	72.8979
1488	98.5648	72.8923
1487	98.6753	72.8991
1486	98.7856	72.9099
1485	98.8796	72.921
1484	98.9543	72.9321
1483	99	72.9412
1482	99.0019	72.9449
1481	98.9971	72.9449
1480	99.0128	72.9492
1479	99.0381	72.9611
1478	99.0387	72.975
1477	99.0019	72.9828
1476	98.949	72.9839
1475	98.8959	72.9827
1474	98.8251	72.978
1473	98.7392	72.9626
1472	98.7143	72.943
1471	98.7929	72.9361
1470	98.9157	72.9429
1469	99.0221	72.9524
1468	99.0887	72.9583
1467	99.1051	72.9594
1466	99.0687	72.9547
1465	99.009	72.943
1464	98.9886	72.9303
1463	99.0296	72.9285
1462	99.0917	72.9409
1461	99.1304	72.9622
1460	99.1188	72.9846
1459	99.0343	72.9981
1458	98.8669	72.9871
1457	98.7023	72.9447
1456	98.693	72.904
1455	98.8112	72.8944
1454	98.9427	72.906
1453	99.0399	72.9217
1452	99.1	72.9336
1451	99.1306	72.9412
1450	99.1345	72.945
1449	99.1145	72.9417
1448	99.0884	72.9291
1447	99.0853	72.9138
1446	99.1149	72.9053
1445	99.1585	72.903
1444	99.1949	72.8994
1443	99.2154	72.89
1442	99.2252	72.8783
1441	99.2345	72.8712
1440	99.2442	72.8714
1439	99.2367	72.8738
1438	99.1847	72.8665
1437	99.0884	72.8345
1436	99.0166	72.7922
1435	99.0309	72.7628
1434	99.0976	72.7487
1433	99.1573	72.7359
1432	99.1796	72.7143
1431	99.1649	72.6821
1430	99.1381	72.6429
1429	99.1298	72.6021
1428	99.1496	72.5665
1427	99.1787	72.5403
1426	99.1879	72.518
1425	99.164	72.4878
1424	99.1298	72.4469
1423	99.1258	72.4086
1422	99.1525	72.3832
1421	99.1627	72.3616
1420	99.107	72.3268
1419	99	72.2776
1418	98.9402	72.2397
1417	98.975	72.2301
1416	99.0543	72.2397
1415	99.125	72.2558
1414	99.168	72.272
1413	99.1864	72.2876
1412	99.1899	72.3061
1411	99.1889	72.3314
1410	99.1918	72.3637
1409	99.1988	72.3988
1408	99.2001	72.4315
1407	99.184	72.4579
1406	99.1497	72.477
1405	99.1147	72.4928
1404	99.1045	72.5133
1403	99.1242	72.5414
1402	99.1495	72.5721
1401	99.1502	72.5992
1400	99.1134	72.6209
1399	99.0593	72.6397
1398	99.0231	72.6584
1397	99.0091	72.6769
1396	98.9957	72.6923
1395	98.9797	72.7038
1394	98.986	72.7149
1393	99.0272	72.7299
1392	99.0826	72.7493
1391	99.1247	72.7695
1390	99.1379	72.786
1389	99.117	72.7951
1388	99.0695	72.7965
1387	99.0247	72.7947
1386	99.0175	72.797
1385	99.0486	72.8054
1384	99.0884	72.8153
1383	99.1122	72.8216
1382	99.1169	72.8231
1381	99.1127	72.824
1380	99.1061	72.8293
1379	99.0967	72.8401
1378	99.0853	72.8532
1377	99.0706	72.8633
1376	99.044	72.8665
1375	99.0025	72.8636
1374	98.9692	72.8586
1373	98.9737	72.8587
1372	99.0092	72.8651
1371	99.0414	72.8725
1370	99.0499	72.8768
1369	99.0421	72.878
1368	99.0387	72.88
1367	99.0469	72.8857
1366	99.0535	72.8949
1365	99.0387	72.9047
1364	98.9923	72.9102
1363	98.9293	72.9073
1362	98.8912	72.8979
1361	98.9051	72.8901
1360	98.9515	72.8887
1359	98.9931	72.8928
1358	99.0117	72.8992
1357	99.0121	72.9058
1356	99.0062	72.9107
1355	99	72.9116
1354	99.0006	72.9078
1353	99.0054	72.9023
1352	99.0124	72.8995
1351	99.0153	72.9001
1350	99.0119	72.901
1349	99.0084	72.899
1348	99.0088	72.8941
1347	99.0088	72.8893
1346	99.0047	72.887
1345	99.0005	72.8879
1344	98.9994	72.89
1343	98.9937	72.8906
1342	98.9699	72.8868
1341	98.9243	72.8783
1340	98.8717	72.868
1339	98.8395	72.8604
1338	98.8456	72.8572
1337	98.8831	72.8571
1336	98.9303	72.8596
1335	98.9679	72.8667
1334	98.9903	72.8783
1333	99.0026	72.8901
1332	99.0095	72.8966
1331	99.0101	72.897
1330	99.0048	72.8949
1329	98.9998	72.8936
1328	98.9998	72.892
1327	99.0016	72.8875
1326	99.0001	72.8803
1325	98.9962	72.8734
1324	98.9945	72.8689
1323	98.9953	72.8665
1322	98.9941	72.875
1321	98.9863	72.8821
1320	98.9717	72.8867
1319	98.9556	72.8894
1318	98.9476	72.8922
1317	98.9533	72.8968
1316	98.9667	72.9036
1315	98.9747	72.9115
1314	98.9715	72.9193
1313	98.9645	72.9251
1312	98.9642	72.9274
1311	98.9708	72.9277
1310	98.9778	72.9296
1309	98.9809	72.9355
1308	98.9813	72.9437
1307	98.9805	72.9516
1306	98.9797	72.9586
1305	98.9812	72.9665
1304	98.9859	72.9757
1303	98.9909	72.984
1302	98.9931	72.9899
1301	98.9932	72.9932
1300	98.9938	72.9942
1299	98.9948	72.9936
1298	98.9942	72.9924
1297	98.992	72.9925
1296	98.9903	72.9944
1295	98.9904	72.9965
1294	98.9925	72.9974
1293	98.9963	72.9974
1292	98.9999	72.9987
1291	99	73.0036
1290	98.9789	73.0118
1289	98.9588	73.0203
1288	98.946	73.0246
1287	98.9412	73.0228
1286	98.9397	73.0173
1285	98.9363	73.0116
1284	98.928	73.0068
1283	98.9145	73.0013
1282	98.8991	72.9947
1281	98.8872	72.9887
1280	98.881	72.9843
1279	98.8763	72.9808
1278	98.8683	72.9756
1277	98.8573	72.9673
1276	98.8469	72.9563
1275	98.8382	72.944
1274	98.8288	72.9308
1273	98.8168	72.916
1272	98.804	72.8994
1271	98.7959	72.8826
1270	98.7976	72.8665
1269	98.8093	72.8861
1268	98.8244	72.9
1267	98.8358	72.9077
1266	98.8436	72.9135
1265	98.8527	72.9229
1264	98.8637	72.9377
1263	98.8711	72.9549
1262	98.8738	72.9699
1261	98.8798	72.98
1260	98.897	72.9864
1259	98.924	72.9945
1258	98.9548	73.0083
1257	98.9891	73.0258
1256	99.0289	73.041
1255	99.0718	73.0509
1254	99.1131	73.0597
1253	99.1524	73.0727
1252	99.1912	73.0896
1251	99.2272	73.1056
1250	99.2575	73.1187
1249	99.2852	73.1324
1248	99.3158	73.1508
1247	99.3487	73.1721
1246	99.3775	73.1891
1245	99.3987	73.1974
1244	99.4116	73.2004
1243	99.4147	73.2057
1242	99.4081	73.2168
1241	99.3967	73.2296
1240	99.3849	73.2373
1239	99.3718	73.2365
1238	99.3543	73.2274
1237	99.3321	73.2133
1236	99.3051	73.1999
1235	99.272	73.1919
1234	99.2342	73.1869
1233	99.1963	73.1769
1232	99.1594	73.159
1231	99.1213	73.1398
1230	99.0843	73.1268
1229	99.0544	73.1181
1228	99.0298	73.1059
1227	99	73.0869
1226	98.9859	73.0635
1225	98.97	73.0394
1224	98.9606	73.0171
1223	98.9551	72.9987
1222	98.9483	72.9834
1221	98.9428	72.9657
1220	98.9435	72.9407
1219	98.9471	72.911
1218	98.9467	72.8843
1217	98.9411	72.8665
1216	98.9337	72.872
1215	98.9243	72.8812
1214	98.91	72.8855
1213	98.8921	72.8798
1212	98.8759	72.8684
1211	98.8657	72.8619
1210	98.8629	72.8642
1209	98.8664	72.8687
1208	98.8715	72.8698
1207	98.872	72.8701
1206	98.866	72.8727
1205	98.858	72.8734
1204	98.8527	72.8668
1203	98.8503	72.8554
1202	98.8495	72.8458
1201	98.8507	72.84
1200	98.8522	72.8362
1199	98.8495	72.8343
1198	98.8418	72.8356
1197	98.8345	72.8398
1196	98.833	72.8472
1195	98.8365	72.8602
1194	98.8426	72.8766
1193	98.8516	72.8879
1192	98.8632	72.8886
1191	98.8724	72.8841
1190	98.8747	72.8826
1189	98.8726	72.8863
1188	98.8727	72.8934
1187	98.8779	72.9042
1186	98.887	72.9179
1185	98.8968	72.9284
1184	98.9034	72.931
1183	98.904	72.9281
1182	98.9006	72.9241
1181	98.9005	72.9193
1180	98.9081	72.9136
1179	98.919	72.9124
1178	98.9264	72.9194
1177	98.9284	72.9298
1176	98.9279	72.9362
1175	98.9268	72.9384
1174	98.9265	72.9407
1173	98.9293	72.9428
1172	98.937	72.942
1171	98.9472	72.9385
1170	98.9561	72.9337
1169	98.9625	72.9254
1168	98.9669	72.911
1167	98.9702	72.8946
1166	98.9742	72.8822
1165	98.9812	72.8742
1164	98.991	72.8665
1163	99	72.9216
1162	99.0082	72.9742
1161	99.0169	73.0237
1160	99.0275	73.0716
1159	99.0372	73.1218
1158	99.0439	73.1737
1157	99.0502	73.2187
1156	99.058	73.2507
1155	99.0654	73.2737
1154	99.07	73.2962
1153	99.0734	73.3207
1152	99.0775	73.346
1151	99.0809	73.3711
1150	99.0833	73.3931
1149	99.0887	73.4038
1148	99.1006	73.3975
1147	99.1152	73.3789
1146	99.1253	73.358
1145	99.1285	73.3402
1144	99.1271	73.326
1143	99.1238	73.3141
1142	99.1211	73.3007
1141	99.1226	73.2799
1140	99.1304	73.2501
1139	99.142	73.2149
1138	99.1522	73.176
1137	99.1587	73.119
1136	99.1611	73.0114
1135	99.1593	72.9124
1134	99.1553	72.826
1133	99.1544	72.7457
1132	99.1594	72.6677
1131	99.1663	72.5975
1130	99.1694	72.5389
1129	99.1684	72.4864
1128	99.1673	72.4357
1127	99.1677	72.3902
1126	99.1675	72.3509
1125	99.1667	72.3123
1124	99.1683	72.2759
1123	99.1736	72.2542
1122	99.1802	72.2547
1121	99.1845	72.2681
1120	99.1847	72.2825
1119	99.1814	72.2969
1118	99.177	72.3136
1117	99.1732	72.3292
1116	99.1696	72.3418
1115	99.1642	72.3564
1114	99.1582	72.3752
1113	99.1555	72.3929
1112	99.1573	72.4074
1111	99.1596	72.425
1110	99.1581	72.448
1109	99.1525	72.4674
1108	99.1445	72.4781
1107	99.1333	72.4886
1106	99.1169	72.5089
1105	99.0964	72.539
1104	99.0767	72.5738
1103	99.062	72.611
1102	99.0531	72.6459
1101	99.0458	72.6707
1100	99.031	72.6872
1099	99	72.7087
1098	98.9413	72.7408
1097	98.8699	72.7724
1096	98.7893	72.7921
1095	98.6943	72.8011
1094	98.5751	72.8034
1093	98.4236	72.7945
1092	98.2299	72.7687
1091	97.9775	72.7249
1090	97.6415	72.6572
1089	97.1922	72.5495
1088	96.6014	72.3883
1087	95.8462	72.1702
1086	94.9229	71.8937
1085	93.8585	71.5553
1084	92.7229	71.163
1083	91.6321	70.7428
1082	90.7339	70.3196
1081	90.1676	69.9061
1080	90.0251	69.5186
1079	90.3218	69.1893
1078	90.9775	68.9462
1077	91.8539	68.7992
1076	92.8113	68.7525
1075	93.7458	68.8115
1074	94.595	68.964
1073	95.3286	69.172
1072	95.9432	69.4021
1071	96.4491	69.6437
1070	96.8629	69.8913
1069	97.204	70.1304
1068	97.4925	70.3512
1067	97.7395	70.5591
1066	97.9479	70.7596
1065	98.1232	70.9475
1064	98.275	71.1197
1063	98.4092	71.2818
1062	98.5218	71.4338
1061	98.6078	71.5663
1060	98.6708	71.6801
1059	98.7197	71.7911
1058	98.7608	71.9068
1057	98.7951	72.0156
1056	98.8232	72.1069
1055	98.8478	72.1861
1054	98.8714	72.2601
1053	98.8951	72.3267
1052	98.918	72.3874
1051	98.9369	72.4541
1050	98.9479	72.5313
1049	98.9503	72.607
1048	98.9483	72.6736
1047	98.9473	72.7376
1046	98.9493	72.804
1045	98.9531	72.8665
1044	98.9572	72.8844
1043	98.9613	72.9096
1042	98.9661	72.9472
1041	98.9726	72.986
1040	98.9802	73.0162
1039	98.9869	73.0418
1038	98.9912	73.0665
1037	98.9935	73.0857
1036	98.9965	73.0991
1035	99	73.1172
1034	99.0716	73.1439
1033	99.1384	73.1705
1032	99.2021	73.1928
1031	99.2658	73.2195
1030	99.3286	73.2557
1029	99.387	73.2934
1028	99.441	73.3268
1027	99.4962	73.3618
1026	99.5575	73.4026
1025	99.6228	73.4438
1024	99.6849	73.4839
1023	99.7398	73.5294
1022	99.7902	73.5795
1021	99.84	73.624
1020	99.8888	73.6626
1019	99.933	73.7099
1018	99.9696	73.7715
1017	99.9973	73.8329
1016	100.014	73.8808
1015	100.019	73.9197
1014	100.015	73.9576
1013	100.006	73.9919
1012	99.9898	74.0201
1011	99.9604	74.0468
1010	99.9074	74.0717
1009	99.8236	74.0812
1008	99.7037	74.0608
1007	99.5421	74.0044
1006	99.3269	73.8998
1005	99.0403	73.7237
1004	98.663	73.4588
1003	98.1816	73.1062
1002	97.5982	72.6776
1001	96.928	72.1846
1000	96.1972	71.6491
999	95.4411	71.1064
998	94.7027	70.583
997	94.0283	70.0844
996	93.4651	69.6125
995	93.0464	69.1813
994	92.7667	68.7987
993	92.5719	68.4541
992	92.3792	68.1369
991	92.1035	67.8537
990	91.6729	67.6116
989	91.0463	67.4011
988	90.2431	67.2097
987	89.3603	67.0339
986	88.5524	66.8656
985	87.9857	66.6871
984	87.7961	66.4924
983	88.0628	66.2986
982	88.7734	66.1206
981	89.8289	65.9548
980	91.0906	65.7994
979	92.4212	65.6684
978	93.7101	65.5694
977	94.8813	65.4876
976	95.9013	65.4077
975	96.768	65.3334
974	97.494	65.2721
973	98.0945	65.2198
972	98.5891	65.1757
971	99	65.1514
970	99.2948	65.1495
969	99.5387	65.1527
968	99.7404	65.1485
967	99.9044	65.1456
966	100.035	65.1522
965	100.138	65.1603
964	100.225	65.1635
963	100.296	65.1696
962	100.35	65.1833
961	100.385	65.1961
960	100.408	65.2058
959	100.431	65.225
958	100.457	65.2584
957	100.479	65.2955
956	100.49	65.3345
955	100.492	65.3906
954	100.488	65.4684
953	100.477	65.5523
952	100.464	65.6353
951	100.449	65.7311
950	100.429	65.8468
949	100.401	65.97
948	100.363	66.0967
947	100.32	66.2425
946	100.276	66.4128
945	100.231	66.59
944	100.183	66.7629
943	100.147	66.9436
942	100.175	67.1398
941	100.193	67.3389
940	100.203	67.533
939	100.209	67.7348
938	100.216	67.9528
937	100.219	68.1754
936	100.216	68.394
935	100.205	68.6169
934	100.186	68.8466
933	100.153	69.0692
932	100.108	69.2784
931	100.058	69.4878
930	100.007	69.7057
929	99.9506	69.9204
928	99.7667	70.1241
927	99.5487	70.327
926	99.3303	70.5359
925	99.1374	70.7406
924	99.0509	70.9348
923	98.9582	71.1281
922	98.8582	71.3249
921	98.7464	71.5122
920	98.62	71.6815
919	98.4789	71.8428
918	98.3187	72.0043
917	98.1318	72.1574
916	97.92	72.2946
915	97.6948	72.4215
914	97.4611	72.5414
913	97.2139	72.6465
912	96.955	72.7323
911	96.7015	72.8054
910	96.4684	72.8641
909	96.2562	72.8933
908	96.0664	72.8559
907	95.9161	72.7017
906	95.8232	72.5317
905	95.791	72.3395
904	95.8157	72.1215
903	95.8935	71.8867
902	96.0139	71.638
901	96.1577	71.3668
900	96.3165	71.0761
899	96.4988	70.7853
898	96.7079	70.5022
897	96.9292	70.2127
896	97.1452	69.9115
895	97.3498	69.618
894	97.5407	69.348
893	97.7133	69.0932
892	97.8703	68.8444
891	98.0232	68.6099
890	98.175	68.3956
889	98.3141	68.1924
888	98.4332	67.999
887	98.5384	67.8352
886	98.6327	67.7166
885	98.7092	67.6393
884	98.7676	67.6038
883	98.8224	67.6251
882	98.8804	67.7079
881	98.9274	67.8381
880	98.95	68.0123
879	98.9581	68.2494
878	98.9955	68.5535
877	99.0762	68.8955
876	99.1509	69.2449
875	99.2144	69.5946
874	99.2666	69.943
873	99.3071	70.28
872	99.3429	70.6054
871	99.394	70.9325
870	99.4788	71.2612
869	99.5591	71.5696
868	99.6182	71.8449
867	99.6601	72.0972
866	99.6965	72.3339
865	99.7283	72.5438
864	99.7499	72.7175
863	99.7612	72.8638
862	99.761	72.9891
861	99.7421	73.0827
860	99.7909	73.1346
859	99.9617	73.1513
858	100.126	73.1405
857	100.264	73.0943
856	100.352	73.0674
855	100.395	73.0198
854	100.416	72.9372
853	100.431	72.8202
852	100.444	72.6609
851	100.444	72.4512
850	100.408	72.19
849	100.313	71.8874
848	100.163	71.5701
847	99.9812	71.2651
846	99.7778	70.9743
845	99.5436	70.6795
844	99.2776	70.3798
843	99	70.1004
842	98.4747	69.8576
841	97.9382	69.6369
840	97.3902	69.4192
839	96.86	69.2057
838	96.3726	69.0033
837	95.9247	68.8072
836	95.5143	68.6147
835	95.1608	68.4343
834	94.8741	68.2675
833	94.6363	68.0996
832	94.4346	67.9237
831	94.2826	67.7522
830	94.1838	67.5904
829	94.1132	67.4199
828	94.0589	67.2274
827	94.0418	67.0267
826	94.071	66.8358
825	94.117	66.6519
824	94.1603	66.4651
823	94.22	66.276
822	94.3078	66.0818
821	94.4027	65.8718
820	94.4949	65.6514
819	94.607	65.4429
818	94.7472	65.2513
817	94.8894	65.0542
816	95.0204	64.8378
815	95.1621	64.6158
814	95.3247	64.4003
813	95.4836	64.1825
812	95.6261	63.9557
811	95.7753	63.7298
810	95.9432	63.5084
809	96.1054	63.2797
808	96.2488	63.0437
807	96.3979	62.8188
806	96.5668	62.6088
805	96.7307	62.3931
804	96.8725	62.1644
[truncated: 204 more rows]

## Sheet: Figure 2G
Figure 2G
Raman shift (cm-1)	Intensity(*104 a.u.)
	Au@POMs
300.487	14115
302.229	14150
303.971	14232
305.712	14123
307.454	14056
309.195	13969
310.935	14131
312.675	14070
314.414	13950
316.153	13887
317.892	13992
319.63	13792
321.368	13766
323.106	13750
324.843	13699
326.579	13770
328.315	13666
330.051	13731
331.787	13789
333.522	13870
335.255	13783
336.989	13975
338.723	13970
340.457	13826
342.189	14123
343.921	13881
345.654	13959
347.384	13859
349.116	13875
350.847	13843
352.576	14024
354.306	14178
356.035	14128
357.765	14013
359.492	13931
361.221	13918
362.948	13888
364.675	13839
366.402	14166
368.128	14017
369.854	13979
371.58	14029
373.305	14040
375.029	14197
376.753	14137
378.476	14201
380.201	14299
381.924	14519
383.646	14221
385.368	14298
387.089	14335
388.81	14327
390.531	14359
392.252	14398
393.971	14603
395.691	14612
397.41	14623
399.129	14584
400.846	14408
402.564	14824
404.282	14980
405.999	14787
407.716	14850
409.431	15015
411.147	14927
412.863	14806
414.577	14885
416.292	14784
418.005	14864
419.719	15031
421.433	14893
423.145	14765
424.858	14618
426.569	14867
428.28	14641
429.992	14794
431.702	14774
433.413	14832
435.122	14857
436.831	14788
438.539	14809
440.249	14951
441.957	14668
443.664	14778
445.371	14546
447.079	14731
448.785	14529
450.491	14453
452.197	14443
453.902	14463
455.606	14405
457.311	14406
459.015	14344
460.718	14542
462.421	14367
464.124	14418
465.826	14398
467.527	14160
469.229	14205
470.93	14186
472.631	14180
474.33	14159
476.03	14301
477.73	14359
479.429	14489
481.127	14377
482.825	14550
484.522	14738
486.22	14736
487.916	14724
489.613	14586
491.308	14442
493.004	14520
494.699	14571
496.394	14552
498.088	14223
499.782	14148
501.476	14142
503.169	13986
504.861	13808
506.554	13558
508.246	13387
509.937	13440
511.627	13242
513.318	13024
515.008	12913
516.699	12782
518.388	12904
520.077	12645
521.765	12692
523.453	12648
525.141	12461
526.828	12323
528.514	12088
530.201	12236
531.887	12154
533.573	12112
535.258	11992
536.943	11987
538.626	11864
540.311	11956
541.995	11944
543.677	12047
545.36	11777
547.043	11758
548.724	11781
550.406	11824
552.086	11900
553.768	12014
555.447	11896
557.128	11815
558.807	11711
560.486	11693
562.164	11850
563.844	11569
565.521	11555
567.198	11643
568.874	11523
570.552	11698
572.228	11539
573.903	11629
575.578	11826
577.253	11751
578.929	11694
580.603	11627
582.276	11686
583.949	11796
585.622	11640
587.295	11539
588.967	11572
590.639	11761
592.31	11692
593.981	11848
595.65	11867
597.32	11881
598.99	11658
600.66	11944
602.329	11835
603.996	11854
605.665	11875
607.333	11940
608.999	11850
610.666	11770
612.333	11830
613.998	11686
615.664	11875
617.329	11777
618.994	11660
620.658	11705
622.323	11553
623.986	11740
625.648	11621
627.312	11629
628.974	11680
630.635	11769
632.297	11710
633.958	11798
635.619	11947
637.279	12017
638.938	11787
640.599	12066
642.258	12084
643.916	11934
645.575	11994
647.232	12212
648.89	11981
650.547	12138
652.203	11894
653.86	11756
655.516	11722
657.171	11727
658.825	11576
660.48	11433
662.135	11590
663.789	11573
665.443	11537
667.095	11431
668.748	11539
670.4	11471
672.051	11411
673.703	11477
675.353	11454
677.005	11497
678.656	11479
680.305	11516
681.955	11614
683.603	11604
685.251	11674
686.9	11832
688.548	11602
690.195	11771
691.842	11756
693.489	11801
695.135	12004
696.781	12138
698.427	12129
700.071	12188
701.716	12284
703.36	12405
705.003	12749
706.647	13121
708.29	13294
709.932	13487
711.575	13707
713.216	13732
714.858	13648
716.499	13553
718.14	13352
719.78	12967
721.42	12764
723.06	12352
724.698	12286
726.337	12139
727.976	12146
729.614	12056
731.25	12098
732.888	12046
734.525	12005
736.161	12233
737.797	12177
739.432	12315
741.068	12436
742.702	12365
744.337	12442
745.97	12360
747.603	12234
749.237	12265
750.869	12227
752.501	11893
754.134	11975
755.765	12034
757.396	11951
759.026	11826
760.658	11738
762.288	11837
763.917	11905
765.546	11769
767.175	11804
768.803	11933
770.431	11886
772.059	11948
773.686	11930
775.313	11915
776.939	12190
778.565	12062
780.191	12153
781.817	12076
783.44	12331
785.065	12284
786.69	12357
788.314	12450
789.936	12477
791.559	12381
793.182	12374
794.804	12593
796.426	12555
798.046	12709
799.668	12799
801.288	12728
802.909	12793
804.528	12827
806.148	12987
807.766	13048
809.385	12921
811.004	12854
812.621	12768
814.238	12883
815.856	12765
817.472	12682
819.088	12702
820.704	12547
822.319	12664
823.934	12808
825.549	12605
827.163	12613
828.778	12495
830.392	12551
832.005	12560
833.616	12533
835.229	12443
836.841	12306
838.453	12317
840.064	12438
841.675	12377
843.286	12438
844.895	12357
846.505	12362
848.115	12277
849.722	12426
851.331	12422
852.94	12365
854.547	12247
856.155	12299
857.761	12383
859.368	12212
860.974	12250
862.58	12247
864.185	12231
865.791	12232
867.395	12109
868.999	12079
870.604	12119
872.207	12241
873.809	12251
875.412	12267
877.015	12295
878.617	12202
880.218	12528
881.819	12451
883.42	12311
885.02	12280
886.62	12320
888.22	12553
889.819	12454
891.418	12470
893.016	12466
894.615	12645
896.212	12819
897.81	12774
899.406	12874
901.003	13099
902.599	13120
904.195	13317
905.79	13608
907.385	13884
908.98	13795
910.574	14012
912.168	14201
913.762	14092
915.355	13986
916.948	14053
918.54	13922
920.131	13895
921.723	13970
923.314	13882
924.906	13491
926.496	13325
928.085	13533
929.676	13126
931.265	13423
932.854	13516
934.442	13261
936.03	13369
937.619	13403
939.206	13451
940.793	13522
942.379	13263
943.966	13414
945.552	13265
947.137	13210
948.722	13414
950.307	13369
951.892	13131
953.474	12839
955.058	12903
956.642	12782
958.225	12975
959.808	12977
961.389	13018
962.971	13022
964.553	13066
966.133	12993
967.714	13220
969.293	13296
970.874	13507
972.454	13668
974.032	14017
975.61	14430
977.189	14960
978.767	15435
980.345	15931
981.922	16486
983.498	16981
985.076	17211
986.651	17405
988.227	17737
989.802	17964
991.378	17861
992.952	17534
994.526	16976
996.1	16768
997.673	16435
999.246	15841
1000.82	15651
1002.39	15693
1003.96	15751
1005.53	15704
1007.11	15723
1008.68	15652
1010.25	15783
1011.82	16099
1013.39	16726
1014.96	17186
1016.53	17967
1018.09	19607
1019.66	21952
1021.23	24956
1022.8	28959
1024.36	32555
1025.93	35365
1027.5	36509
1029.06	36777
1030.63	33826
1032.19	30371
1033.76	27143
1035.32	23615
1036.89	21146
1038.45	18876
1040.01	17386
1041.58	16486
1043.14	15740
1044.7	15187
1046.26	15270
1047.82	15022
1049.39	14810
1050.95	14746
1052.51	14490
1054.07	14498
1055.63	14442
1057.19	14210
1058.74	13901
1060.3	13656
1061.86	13589
1063.42	13701
1064.98	13752
1066.53	13714
1068.09	13483
1069.65	13542
1071.2	13546
1072.76	13687
1074.31	13790
1075.87	13905
1077.42	13886
1078.98	13832
1080.53	13553
1082.08	13578
1083.64	13559
1085.19	13859
1086.74	13706
1088.29	13770
1089.84	13797
1091.4	13744
1092.95	13951
1094.5	13785
1096.05	13768
1097.6	13474
1099.15	13620
1100.69	13709
1102.24	13585
1103.79	13593
1105.34	13602
1106.89	13436
1108.43	13625
1109.98	13814
1111.53	13633
1113.07	13738
1114.62	13898
1116.16	14088
1117.71	14116
1119.25	14177
1120.8	13872
1122.34	13606
1123.88	13765
1125.43	13565
1126.97	13559
1128.51	13547
1130.05	13315
1131.6	13518
1133.14	13549
1134.68	13410
1136.22	13504
1137.76	13632
1139.3	13841
1140.84	14044
1142.38	14204
1143.92	14090
1145.45	14197
1146.99	14068
1148.53	14230
1150.07	14222
1151.6	14291
1153.14	14200
1154.68	14288
1156.21	14406
1157.75	14095
1159.28	14229
1160.82	14168
1162.35	13941
1163.89	13847
1165.42	13993
1166.95	13965
1168.48	13932
1170.02	14002
1171.55	13987
1173.08	14037
1174.61	13882
1176.14	13929
1177.67	14182
1179.2	14150
1180.74	14392
1182.26	14258
1183.79	14319
1185.32	14621
1186.85	14731
1188.38	14515
1189.91	14378

## Sheet: Figure 3C
Figure 3C
Potential(V)	Current (μA)
	AAO	Au/AAO	PESM
-1	-2.61774	-1.12291	-1.63765
-0.999	-2.61574	-1.12051	-1.63615
-0.998	-2.61374	-1.11931	-1.63415
-0.997	-2.61074	-1.11692	-1.63265
-0.996	-2.60874	-1.11572	-1.63215
-0.995	-2.60574	-1.11453	-1.63215
-0.994	-2.60374	-1.10974	-1.63315
-0.993	-2.60074	-1.11094	-1.63215
-0.992	-2.59774	-1.11333	-1.63065
-0.991	-2.59574	-1.11094	-1.62965
-0.99	-2.59274	-1.11094	-1.62915
-0.989	-2.59074	-1.10974	-1.62965
-0.988	-2.58774	-1.10734	-1.62865
-0.987	-2.58474	-1.10734	-1.62715
-0.986	-2.58174	-1.10615	-1.62665
-0.985	-2.57974	-1.10854	-1.62765
-0.984	-2.57674	-1.10974	-1.62615
-0.983	-2.57474	-1.11094	-1.62465
-0.982	-2.57174	-1.10734	-1.62365
-0.981	-2.56874	-1.10256	-1.62315
-0.98	-2.56674	-1.10136	-1.62365
-0.979	-2.56474	-1.10136	-1.62315
-0.978	-2.56174	-1.10615	-1.62165
-0.977	-2.55874	-1.10734	-1.62015
-0.976	-2.55574	-1.11094	-1.61915
-0.975	-2.55374	-1.11333	-1.61815
-0.974	-2.55074	-1.11094	-1.61815
-0.973	-2.54874	-1.11213	-1.61765
-0.972	-2.54574	-1.11213	-1.61715
-0.971	-2.54374	-1.10974	-1.61615
-0.97	-2.54174	-1.10974	-1.61565
-0.969	-2.53974	-1.10734	-1.61515
-0.968	-2.53674	-1.10854	-1.61415
-0.967	-2.53374	-1.10854	-1.61265
-0.966	-2.53074	-1.10734	-1.61065
-0.965	-2.52874	-1.10974	-1.60815
-0.964	-2.52574	-1.10854	-1.60665
-0.963	-2.52374	-1.10854	-1.60515
-0.962	-2.52074	-1.10734	-1.60415
-0.961	-2.51874	-1.11094	-1.60415
-0.96	-2.51574	-1.10974	-1.60365
-0.959	-2.51374	-1.11094	-1.60315
-0.958	-2.51074	-1.10854	-1.60265
-0.957	-2.50774	-1.10854	-1.60215
-0.956	-2.50574	-1.10734	-1.60165
-0.955	-2.50274	-1.10854	-1.60065
-0.954	-2.50074	-1.10854	-1.59965
-0.953	-2.49874	-1.10734	-1.59765
-0.952	-2.49574	-1.10854	-1.59665
-0.951	-2.49274	-1.10615	-1.59615
-0.95	-2.48974	-1.10375	-1.59615
-0.949	-2.48674	-1.10136	-1.59565
-0.948	-2.48474	-1.10016	-1.59565
-0.947	-2.48174	-1.09777	-1.59615
-0.946	-2.47974	-1.09777	-1.59615
-0.945	-2.47774	-1.09897	-1.59415
-0.944	-2.47474	-1.09777	-1.59315
-0.943	-2.47174	-1.09657	-1.59215
-0.942	-2.46974	-1.09777	-1.59115
-0.941	-2.46674	-1.09657	-1.58965
-0.94	-2.46474	-1.09537	-1.58765
-0.939	-2.46174	-1.09777	-1.58615
-0.938	-2.45874	-1.09418	-1.58565
-0.937	-2.45674	-1.09178	-1.58465
-0.936	-2.45374	-1.09059	-1.58365
-0.935	-2.45174	-1.08939	-1.58165
-0.934	-2.44974	-1.0858	-1.58015
-0.933	-2.44674	-1.0846	-1.58015
-0.932	-2.44374	-1.0834	-1.58015
-0.931	-2.44074	-1.08101	-1.57865
-0.93	-2.43774	-1.08101	-1.57865
-0.929	-2.43574	-1.08221	-1.57815
-0.928	-2.43274	-1.07742	-1.57865
-0.927	-2.43074	-1.07503	-1.57865
-0.926	-2.42774	-1.07503	-1.57815
-0.925	-2.42574	-1.07503	-1.57665
-0.924	-2.42274	-1.07383	-1.57515
-0.923	-2.41974	-1.07143	-1.57365
-0.922	-2.41674	-1.07143	-1.57215
-0.921	-2.41474	-1.06904	-1.57065
-0.92	-2.41274	-1.07143	-1.56865
-0.919	-2.40974	-1.07263	-1.56815
-0.918	-2.40674	-1.07024	-1.56665
-0.917	-2.40474	-1.06784	-1.56465
-0.916	-2.40174	-1.06784	-1.56415
-0.915	-2.39874	-1.06545	-1.56215
-0.914	-2.39674	-1.06425	-1.56065
-0.913	-2.39374	-1.06545	-1.55965
-0.912	-2.39174	-1.06425	-1.55765
-0.911	-2.38974	-1.06306	-1.55615
-0.91	-2.38674	-1.06066	-1.55565
-0.909	-2.38474	-1.06066	-1.55365
-0.908	-2.38174	-1.05827	-1.55265
-0.907	-2.37974	-1.05827	-1.55215
-0.906	-2.37674	-1.05827	-1.55115
-0.905	-2.37374	-1.05587	-1.55065
-0.904	-2.37074	-1.05587	-1.54815
-0.903	-2.36774	-1.05468	-1.54665
-0.902	-2.36474	-1.05468	-1.54565
-0.901	-2.36174	-1.05468	-1.54565
-0.9	-2.35974	-1.05587	-1.54465
-0.899	-2.35774	-1.05468	-1.54515
-0.898	-2.35474	-1.05468	-1.54465
-0.897	-2.35274	-1.05348	-1.54415
-0.896	-2.35074	-1.05109	-1.54265
-0.895	-2.34874	-1.04989	-1.54265
-0.894	-2.34674	-1.04869	-1.54215
-0.893	-2.34374	-1.0463	-1.54065
-0.892	-2.34174	-1.0439	-1.53965
-0.891	-2.33874	-1.0439	-1.53865
-0.89	-2.33574	-1.0439	-1.53865
-0.889	-2.33274	-1.0451	-1.53815
-0.888	-2.33074	-1.0463	-1.53765
-0.887	-2.32874	-1.0463	-1.53715
-0.886	-2.32674	-1.0439	-1.53665
-0.885	-2.32374	-1.04031	-1.53615
-0.884	-2.32074	-1.03792	-1.53515
-0.883	-2.31874	-1.03552	-1.53365
-0.882	-2.31574	-1.03552	-1.53215
-0.881	-2.31374	-1.03433	-1.53115
-0.88	-2.31074	-1.03433	-1.53015
-0.879	-2.30774	-1.03552	-1.52965
-0.878	-2.30574	-1.03552	-1.52865
-0.877	-2.30274	-1.03672	-1.52715
-0.876	-2.29974	-1.03792	-1.52565
-0.875	-2.29774	-1.03792	-1.52515
-0.874	-2.29474	-1.03672	-1.52415
-0.873	-2.29274	-1.03672	-1.52315
-0.872	-2.28974	-1.03912	-1.52115
-0.871	-2.28674	-1.03672	-1.51965
-0.87	-2.28474	-1.03313	-1.51715
-0.869	-2.28174	-1.03193	-1.51565
-0.868	-2.27974	-1.03193	-1.51365
-0.867	-2.27674	-1.03313	-1.51215
-0.866	-2.27374	-1.03193	-1.51165
-0.865	-2.27174	-1.03074	-1.51015
-0.864	-2.26874	-1.02954	-1.51015
-0.863	-2.26574	-1.02834	-1.51015
-0.862	-2.26374	-1.03074	-1.50965
-0.861	-2.26074	-1.03074	-1.50815
-0.86	-2.25774	-1.02954	-1.50865
-0.859	-2.25574	-1.03074	-1.50915
-0.858	-2.25274	-1.02834	-1.50965
-0.857	-2.24974	-1.02834	-1.50815
-0.856	-2.24774	-1.02595	-1.50665
-0.855	-2.24474	-1.02715	-1.50565
-0.854	-2.24274	-1.02715	-1.50365
-0.853	-2.23974	-1.02595	-1.50315
-0.852	-2.23774	-1.02475	-1.50215
-0.851	-2.23474	-1.02355	-1.50015
-0.85	-2.23174	-1.02224	-1.49965
-0.849	-2.22874	-1.02128	-1.49765
-0.848	-2.22674	-1.0202	-1.49615
-0.847	-2.22374	-1.01865	-1.49515
-0.846	-2.22074	-1.01446	-1.49415
-0.845	-2.21774	-1.01458	-1.49365
-0.844	-2.21574	-1.0135	-1.49265
-0.843	-2.21374	-1.0147	-1.49165
-0.842	-2.21074	-1.0147	-1.49065
-0.841	-2.20774	-1.01446	-1.48965
-0.84	-2.20574	-1.01063	-1.48815
-0.839	-2.20274	-1.00967	-1.48665
-0.838	-2.20074	-1.00955	-1.48615
-0.837	-2.19774	-1.01003	-1.48615
-0.836	-2.19474	-1.00811	-1.48565
-0.835	-2.19274	-1.00464	-1.48515
-0.834	-2.18974	-1.00093	-1.48365
-0.833	-2.18674	-1.00141	-1.48165
-0.832	-2.18474	-0.999854	-1.48015
-0.831	-2.18174	-0.998178	-1.47965
-0.83	-2.17874	-0.996503	-1.47815
-0.829	-2.17674	-0.997221	-1.47815
-0.828	-2.17374	-0.994348	-1.47815
-0.827	-2.17174	-0.995306	-1.47765
-0.826	-2.16874	-0.997221	-1.47615
-0.825	-2.16574	-0.995306	-1.47465
-0.824	-2.16374	-0.992912	-1.47365
-0.823	-2.16174	-0.991834	-1.47265
-0.822	-2.15874	-0.988842	-1.47265
-0.821	-2.15574	-0.988363	-1.47215
-0.82	-2.15274	-0.988961	-1.47115
-0.819	-2.15074	-0.990637	-1.47065
-0.818	-2.14774	-0.989919	-1.46915
-0.817	-2.14474	-0.986328	-1.46815
-0.816	-2.14174	-0.986448	-1.46715
-0.815	-2.13974	-0.988722	-1.46665
-0.814	-2.13674	-0.988722	-1.46465
-0.813	-2.13474	-0.986448	-1.46315
-0.812	-2.13174	-0.986567	-1.46165
-0.811	-2.12874	-0.986089	-1.46165
-0.81	-2.12674	-0.98573	-1.46115
-0.809	-2.12374	-0.983814	-1.46015
-0.808	-2.12074	-0.982617	-1.45915
-0.807	-2.11874	-0.982139	-1.45815
-0.806	-2.11574	-0.982378	-1.45765
-0.805	-2.11274	-0.980822	-1.45715
-0.804	-2.11074	-0.981899	-1.45665
-0.803	-2.10774	-0.982498	-1.45665
-0.802	-2.10574	-0.980582	-1.45515
-0.801	-2.10274	-0.979864	-1.45365
-0.8	-2.09974	-0.980223	-1.45215
-0.799	-2.09774	-0.978907	-1.45015
-0.798	-2.09474	-0.97759	-1.44915
-0.797	-2.09274	-0.977351	-1.44815
-0.796	-2.08974	-0.978907	-1.44715
-0.795	-2.08674	-0.976872	-1.44615
-0.794	-2.08474	-0.972802	-1.44565
-0.793	-2.08174	-0.975076	-1.44515
-0.792	-2.07974	-0.973999	-1.44365
-0.791	-2.07774	-0.975435	-1.44215
-0.79	-2.07474	-0.974119	-1.44115
-0.789	-2.07174	-0.971605	-1.44015
-0.788	-2.06974	-0.970169	-1.43965
-0.787	-2.06774	-0.971844	-1.43765
-0.786	-2.06474	-0.972682	-1.43565
-0.785	-2.06174	-0.972084	-1.43465
-0.784	-2.05874	-0.972802	-1.43365
-0.783	-2.05674	-0.973281	-1.43265
-0.782	-2.05374	-0.971725	-1.43115
-0.781	-2.05174	-0.968253	-1.42915
-0.78	-2.04874	-0.965141	-1.42765
-0.779	-2.04574	-0.962627	-1.42665
-0.778	-2.04274	-0.960473	-1.42565
-0.777	-2.03974	-0.959635	-1.42465
-0.776	-2.03774	-0.959874	-1.42415
-0.775	-2.03474	-0.959396	-1.42315
-0.774	-2.03174	-0.960712	-1.42265
-0.773	-2.02974	-0.960353	-1.42215
-0.772	-2.02674	-0.962508	-1.42265
-0.771	-2.02474	-0.962029	-1.42215
-0.77	-2.02174	-0.960353	-1.42015
-0.769	-2.01974	-0.957959	-1.41765
-0.768	-2.01674	-0.958797	-1.41565
-0.767	-2.01374	-0.958199	-1.41515
-0.766	-2.01174	-0.958079	-1.41465
-0.765	-2.00874	-0.9576	-1.41365
-0.764	-2.00574	-0.954608	-1.41265
-0.763	-2.00374	-0.953291	-1.41165
-0.762	-2.00074	-0.950777	-1.41065
-0.761	-1.99774	-0.946468	-1.41015
-0.76	-1.99574	-0.946468	-1.40865
-0.759	-1.99274	-0.948263	-1.40665
-0.758	-1.99074	-0.947306	-1.40465
-0.757	-1.98774	-0.94575	-1.40215
-0.756	-1.98474	-0.945869	-1.40165
-0.755	-1.98174	-0.945151	-1.40265
-0.754	-1.97974	-0.944074	-1.40115
-0.753	-1.97674	-0.943954	-1.39915
-0.752	-1.97374	-0.943595	-1.39765
-0.751	-1.97174	-0.940842	-1.39765
-0.75	-1.96874	-0.936054	-1.39765
-0.749	-1.96674	-0.935575	-1.39665
-0.748	-1.96374	-0.934378	-1.39715
-0.747	-1.96074	-0.934498	-1.39565
-0.746	-1.95774	-0.931745	-1.39465
-0.745	-1.95574	-0.931146	-1.39415
-0.744	-1.95274	-0.928154	-1.39215
-0.743	-1.95074	-0.928752	-1.39215
-0.742	-1.94774	-0.931505	-1.39115
-0.741	-1.94474	-0.931146	-1.39015
-0.74	-1.94174	-0.931386	-1.39015
-0.739	-1.93974	-0.932224	-1.38815
-0.738	-1.93674	-0.929949	-1.38565
-0.737	-1.93374	-0.930189	-1.38365
-0.736	-1.93174	-0.927914	-1.38315
-0.735	-1.92974	-0.926239	-1.38215
-0.734	-1.92674	-0.924683	-1.38115
-0.733	-1.92374	-0.923845	-1.38065
-0.732	-1.92174	-0.922289	-1.38065
-0.731	-1.91874	-0.921331	-1.38015
-0.73	-1.91674	-0.921929	-1.37965
-0.729	-1.91374	-0.921451	-1.37765
-0.728	-1.91074	-0.919296	-1.37715
-0.727	-1.90874	-0.916902	-1.37665
-0.726	-1.90574	-0.914867	-1.37565
-0.725	-1.90374	-0.914388	-1.37515
-0.724	-1.90074	-0.91391	-1.37365
-0.723	-1.89774	-0.912114	-1.37265
-0.722	-1.89574	-0.910678	-1.37165
-0.721	-1.89274	-0.909122	-1.37115
-0.72	-1.88974	-0.908762	-1.37015
-0.719	-1.88774	-0.90972	-1.36965
-0.718	-1.88474	-0.908044	-1.36915
-0.717	-1.88174	-0.906967	-1.36715
-0.716	-1.87974	-0.908164	-1.36515
-0.715	-1.87674	-0.905531	-1.36365
-0.714	-1.87474	-0.904932	-1.36315
-0.713	-1.87174	-0.904812	-1.36165
-0.712	-1.86874	-0.905411	-1.36115
-0.711	-1.86674	-0.904693	-1.36065
-0.71	-1.86374	-0.899785	-1.35965
-0.709	-1.86074	-0.898468	-1.35815
-0.708	-1.85874	-0.896314	-1.35565
-0.707	-1.85574	-0.89392	-1.35315
-0.706	-1.85274	-0.89392	-1.35165
-0.705	-1.85074	-0.892124	-1.35065
-0.704	-1.84774	-0.890927	-1.34965
-0.703	-1.84474	-0.893321	-1.34915
-0.702	-1.84174	-0.890089	-1.34765
-0.701	-1.83874	-0.889491	-1.34615
-0.7	-1.83674	-0.890568	-1.34515
-0.699	-1.83374	-0.891406	-1.34415
-0.698	-1.83174	-0.891047	-1.34365
-0.697	-1.82874	-0.890927	-1.34265
-0.696	-1.82574	-0.890209	-1.34115
-0.695	-1.82374	-0.88997	-1.34015
-0.694	-1.82074	-0.889251	-1.33965
-0.693	-1.81874	-0.8859	-1.33815
-0.692	-1.81574	-0.885182	-1.33565
-0.691	-1.81374	-0.885062	-1.33465
-0.69	-1.81074	-0.884463	-1.33365
-0.689	-1.80774	-0.883386	-1.33265
-0.688	-1.80574	-0.880992	-1.33115
-0.687	-1.80274	-0.880154	-1.32965
-0.686	-1.79974	-0.878239	-1.32865
-0.685	-1.79774	-0.877042	-1.32815
-0.684	-1.79474	-0.87764	-1.32515
-0.683	-1.79274	-0.87788	-1.32365
-0.682	-1.78974	-0.875845	-1.32115
-0.681	-1.78674	-0.875366	-1.32015
-0.68	-1.78474	-0.873331	-1.31965
-0.679	-1.78174	-0.872134	-1.31965
-0.678	-1.77874	-0.870698	-1.31815
-0.677	-1.77574	-0.870339	-1.31665
-0.676	-1.77374	-0.867945	-1.31615
-0.675	-1.77074	-0.866508	-1.31465
-0.674	-1.76774	-0.86591	-1.31265
-0.673	-1.76574	-0.86567	-1.31165
-0.672	-1.76274	-0.866987	-1.31015
-0.671	-1.76074	-0.866628	-1.30815
-0.67	-1.75774	-0.866508	-1.30715
-0.669	-1.75574	-0.864593	-1.30565
-0.668	-1.75274	-0.862798	-1.30415
-0.667	-1.74974	-0.861481	-1.30365
-0.666	-1.74774	-0.860164	-1.30315
-0.665	-1.74474	-0.858728	-1.30215
-0.664	-1.74274	-0.859685	-1.30115
-0.663	-1.73974	-0.85789	-1.29965
-0.662	-1.73674	-0.857531	-1.29865
-0.661	-1.73474	-0.858728	-1.29815
-0.66	-1.73174	-0.858728	-1.29665
-0.659	-1.72874	-0.857172	-1.29515
-0.658	-1.72674	-0.854419	-1.29365
-0.657	-1.72374	-0.852982	-1.29265
-0.656	-1.72074	-0.851306	-1.29065
-0.655	-1.71874	-0.853461	-1.28965
-0.654	-1.71574	-0.852863	-1.28665
-0.653	-1.71374	-0.851306	-1.28615
-0.652	-1.71074	-0.850947	-1.28515
-0.651	-1.70874	-0.849391	-1.28565
-0.65	-1.70574	-0.847835	-1.28415
-0.649	-1.70374	-0.846878	-1.28315
-0.648	-1.70074	-0.846638	-1.28165
-0.647	-1.69774	-0.847476	-1.28065
-0.646	-1.69574	-0.845561	-1.27965
-0.645	-1.69274	-0.843765	-1.27765
-0.644	-1.69074	-0.842688	-1.27615
-0.643	-1.68774	-0.84173	-1.27415
-0.642	-1.68474	-0.842209	-1.27365
-0.641	-1.68174	-0.842209	-1.27215
-0.64	-1.67974	-0.84197	-1.27065
-0.639	-1.67674	-0.839576	-1.26915
-0.638	-1.67374	-0.839576	-1.26765
-0.637	-1.67174	-0.8379	-1.26615
-0.636	-1.66874	-0.835506	-1.26515
-0.635	-1.66674	-0.835506	-1.26415
-0.634	-1.66374	-0.834908	-1.26315
-0.633	-1.66074	-0.834429	-1.26165
-0.632	-1.65874	-0.832992	-1.26065
-0.631	-1.65574	-0.832035	-1.25965
-0.63	-1.65274	-0.830479	-1.25965
-0.629	-1.65074	-0.828803	-1.25965
-0.628	-1.64774	-0.829401	-1.25815
-0.627	-1.64574	-0.827965	-1.25615
-0.626	-1.64274	-0.826169	-1.25465
-0.625	-1.63974	-0.824374	-1.25365
-0.624	-1.63774	-0.822698	-1.25315
-0.623	-1.63474	-0.819945	-1.25165
-0.622	-1.63174	-0.818269	-1.25015
-0.621	-1.62974	-0.817192	-1.24915
-0.62	-1.62674	-0.81791	-1.24815
-0.619	-1.62474	-0.81803	-1.24715
-0.618	-1.62174	-0.818389	-1.24615
-0.617	-1.61874	-0.819107	-1.24565
-0.616	-1.61674	-0.818987	-1.24365
-0.615	-1.61374	-0.819227	-1.24165
-0.614	-1.61074	-0.817551	-1.24015
-0.613	-1.60874	-0.817551	-1.23915
-0.612	-1.60574	-0.817312	-1.23715
-0.611	-1.60374	-0.816713	-1.23615
-0.61	-1.60074	-0.816234	-1.23565
-0.609	-1.59874	-0.815037	-1.23315
-0.608	-1.59574	-0.813721	-1.23215
-0.607	-1.59274	-0.813601	-1.23065
-0.606	-1.59074	-0.811805	-1.22915
-0.605	-1.58774	-0.811566	-1.22715
-0.604	-1.58574	-0.809052	-1.22565
-0.603	-1.58274	-0.807975	-1.22415
-0.602	-1.57974	-0.808574	-1.22265
-0.601	-1.57774	-0.807377	-1.22115
-0.6	-1.57474	-0.80618	-1.22015
-0.599	-1.57174	-0.803666	-1.21865
-0.598	-1.56974	-0.801272	-1.21765
-0.597	-1.56674	-0.799716	-1.21665
-0.596	-1.56474	-0.799476	-1.21515
-0.595	-1.56174	-0.797441	-1.21315
-0.594	-1.55974	-0.797561	-1.21165
-0.593	-1.55674	-0.796125	-1.21015
-0.592	-1.55474	-0.794928	-1.20815
-0.591	-1.55174	-0.792294	-1.20615
-0.59	-1.54874	-0.792534	-1.20465
-0.589	-1.54674	-0.791217	-1.20365
-0.588	-1.54374	-0.790858	-1.20215
-0.587	-1.54074	-0.791217	-1.20115
-0.586	-1.53874	-0.791456	-1.20065
-0.585	-1.53574	-0.79002	-1.19965
-0.584	-1.53274	-0.787865	-1.19765
-0.583	-1.53074	-0.786309	-1.19565
-0.582	-1.52774	-0.78595	-1.19415
-0.581	-1.52574	-0.784274	-1.19315
-0.58	-1.52274	-0.783796	-1.19265
-0.579	-1.51974	-0.781402	-1.19115
-0.578	-1.51774	-0.778888	-1.19015
-0.577	-1.51474	-0.778768	-1.18815
-0.576	-1.51274	-0.776973	-1.18715
-0.575	-1.50974	-0.775417	-1.18515
-0.574	-1.50674	-0.775656	-1.18465
-0.573	-1.50474	-0.775058	-1.18315
-0.572	-1.50174	-0.774698	-1.18215
-0.571	-1.49974	-0.773621	-1.18115
-0.57	-1.49674	-0.772185	-1.17915
-0.569	-1.49374	-0.770509	-1.17715
-0.568	-1.49174	-0.76991	-1.17665
-0.567	-1.48874	-0.768953	-1.17465
-0.566	-1.48574	-0.766439	-1.17315
-0.565	-1.48374	-0.764285	-1.17215
-0.564	-1.48074	-0.763207	-1.17065
-0.563	-1.47774	-0.763088	-1.16965
-0.562	-1.47574	-0.763806	-1.16865
-0.561	-1.47274	-0.761771	-1.16765
-0.56	-1.46974	-0.760574	-1.16715
-0.559	-1.46774	-0.760454	-1.16565
-0.558	-1.46474	-0.759856	-1.16415
-0.557	-1.46274	-0.759257	-1.16315
-0.556	-1.45974	-0.758778	-1.16165
-0.555	-1.45774	-0.756743	-1.16015
-0.554	-1.45474	-0.753751	-1.15765
-0.553	-1.45174	-0.752674	-1.15615
-0.552	-1.44874	-0.751955	-1.15515
-0.551	-1.44674	-0.750878	-1.15365
-0.55	-1.44374	-0.749083	-1.15265
-0.549	-1.44074	-0.748364	-1.15065
-0.548	-1.43874	-0.747407	-1.14865
-0.547	-1.43574	-0.747048	-1.14715
-0.546	-1.43274	-0.745731	-1.14565
-0.545	-1.43074	-0.743576	-1.14465
-0.544	-1.42774	-0.74226	-1.14365
-0.543	-1.42474	-0.74214	-1.14215
-0.542	-1.42274	-0.740225	-1.14065
-0.541	-1.41974	-0.739148	-1.13915
-0.54	-1.41674	-0.738549	-1.13815
-0.539	-1.41474	-0.73831	-1.13815
-0.538	-1.41174	-0.737232	-1.13715
-0.537	-1.40874	-0.735317	-1.13565
-0.536	-1.40674	-0.733282	-1.13465
-0.535	-1.40374	-0.732325	-1.13365
-0.534	-1.40074	-0.730529	-1.13265
-0.533	-1.39874	-0.730529	-1.13115
-0.532	-1.39574	-0.730649	-1.12915
-0.531	-1.39274	-0.729691	-1.12865
-0.53	-1.39074	-0.728853	-1.12715
-0.529	-1.38774	-0.72622	-1.12565
-0.528	-1.38574	-0.724664	-1.12365
-0.527	-1.38274	-0.725023	-1.12215
-0.526	-1.37974	-0.724784	-1.12065
-0.525	-1.37774	-0.724664	-1.11865
-0.524	-1.37474	-0.723587	-1.11765
-0.523	-1.37174	-0.720953	-1.11615
-0.522	-1.36974	-0.719397	-1.11515
-0.521	-1.36674	-0.718439	-1.11315
-0.52	-1.36474	-0.716285	-1.11165
-0.519	-1.36174	-0.716405	-1.11015
-0.518	-1.35874	-0.715447	-1.10815
-0.517	-1.35674	-0.71413	-1.10715
-0.516	-1.35374	-0.712454	-1.10565
-0.515	-1.35074	-0.712335	-1.10465
-0.514	-1.34874	-0.711497	-1.10315
-0.513	-1.34574	-0.710539	-1.10215
-0.512	-1.34274	-0.709223	-1.10065
-0.511	-1.34074	-0.707906	-1.09865
-0.51	-1.33774	-0.707068	-1.09715
-0.509	-1.33474	-0.70611	-1.09465
-0.508	-1.33274	-0.705751	-1.09315
-0.507	-1.32974	-0.704794	-1.09165
-0.506	-1.32674	-0.703956	-1.09015
-0.505	-1.32474	-0.702519	-1.08765
-0.504	-1.32174	-0.701083	-1.08565
-0.503	-1.31874	-0.702041	-1.08365
-0.502	-1.31674	-0.699407	-1.08265
-0.501	-1.31374	-0.697372	-1.08165
-0.5	-1.31074	-0.697372	-1.08015
-0.499	-1.30874	-0.696056	-1.07865
-0.498	-1.30574	-0.694619	-1.07815
-0.497	-1.30274	-0.694978	-1.07715
-0.496	-1.30074	-0.692824	-1.07615
-0.495	-1.29774	-0.692105	-1.07515
-0.494	-1.29574	-0.691507	-1.07365
-0.493	-1.29274	-0.69043	-1.07215
-0.492	-1.28974	-0.688514	-1.07015
-0.491	-1.28774	-0.688275	-1.06865
-0.49	-1.28474	-0.688036	-1.06715
-0.489	-1.28274	-0.687078	-1.06565
-0.488	-1.27974	-0.686958	-1.06365
-0.487	-1.27674	-0.687677	-1.06265
-0.486	-1.27474	-0.687796	-1.06115
-0.485	-1.27174	-0.68636	-1.05965
-0.484	-1.26874	-0.684684	-1.05815
-0.483	-1.26674	-0.68217	-1.05665
-0.482	-1.26374	-0.680375	-1.05515
-0.481	-1.26074	-0.678938	-1.05415
-0.48	-1.25874	-0.679058	-1.05215
-0.479	-1.25574	-0.677382	-1.05115
-0.478	-1.25274	-0.675826	-1.04965
-0.477	-1.25074	-0.674629	-1.04815
-0.476	-1.24774	-0.672953	-1.04615
-0.475	-1.24474	-0.672355	-1.04415
-0.474	-1.24274	-0.668884	-1.04165
-0.473	-1.23974	-0.667567	-1.04015
-0.472	-1.23774	-0.667088	-1.03815
-0.471	-1.23474	-0.666609	-1.03665
-0.47	-1.23174	-0.666011	-1.03565
-0.469	-1.22974	-0.666131	-1.03415
-0.468	-1.22674	-0.664574	-1.03265
-0.467	-1.22374	-0.6623	-1.03115
-0.466	-1.22174	-0.660265	-1.03015
-0.465	-1.21874	-0.659308	-1.02865
-0.464	-1.21674	-0.658589	-1.02815
-0.463	-1.21374	-0.656076	-1.02665
-0.462	-1.21174	-0.656315	-1.02565
-0.461	-1.20874	-0.656674	-1.02415
-0.46	-1.20574	-0.654998	-1.02215
-0.459	-1.20374	-0.65452	-1.02015
-0.458	-1.20074	-0.652964	-1.01865
-0.457	-1.19774	-0.652126	-1.01715
-0.456	-1.19574	-0.649253	-1.01565
-0.455	-1.19274	-0.647577	-1.01365
-0.454	-1.18974	-0.645183	-1.01215
-0.453	-1.18674	-0.642909	-1.01115
-0.452	-1.18474	-0.64231	-1.00965
-0.451	-1.18174	-0.640994	-1.00815
-0.45	-1.17974	-0.639198	-1.00665
-0.449	-1.17674	-0.63848	-1.00515
-0.448	-1.17374	-0.637403	-1.00315
-0.447	-1.17174	-0.635727	-1.00115
-0.446	-1.16874	-0.633931	-0.99965
-0.445	-1.16674	-0.632495	-0.99765
-0.444	-1.16374	-0.630699	-0.99665
-0.443	-1.16074	-0.629502	-0.99515
-0.442	-1.15774	-0.628904	-0.99315
-0.441	-1.15574	-0.627587	-0.99115
-0.44	-1.15274	-0.626749	-0.99065
-0.439	-1.15074	-0.625552	-0.98915
-0.438	-1.14774	-0.624834	-0.98665
-0.437	-1.14474	-0.624595	-0.98515
-0.436	-1.14274	-0.623158	-0.98365
-0.435	-1.13974	-0.621961	-0.98115
-0.434	-1.13674	-0.620764	-0.97965
-0.433	-1.13474	-0.61837	-0.97815
-0.432	-1.13174	-0.617173	-0.97715
-0.431	-1.12974	-0.616934	-0.97565
-0.43	-1.12674	-0.616575	-0.97415
-0.429	-1.12374	-0.613343	-0.97265
-0.428	-1.12174	-0.612625	-0.97115
-0.427	-1.11874	-0.613463	-0.96965
-0.426	-1.11674	-0.611906	-0.96765
-0.425	-1.11374	-0.610829	-0.96615
-0.424	-1.11074	-0.609273	-0.96465
-0.423	-1.10774	-0.609512	-0.96265
-0.422	-1.10574	-0.608914	-0.96115
-0.421	-1.10274	-0.607837	-0.95965
-0.42	-1.09974	-0.6064	-0.95865
-0.419	-1.09774	-0.605562	-0.95665
-0.418	-1.09474	-0.605203	-0.95465
-0.417	-1.09274	-0.604605	-0.95315
-0.416	-1.08974	-0.604006	-0.95115
-0.415	-1.08674	-0.602929	-0.95015
-0.414	-1.08474	-0.602091	-0.94915
-0.413	-1.08174	-0.600176	-0.94815
-0.412	-1.07874	-0.598979	-0.94665
-0.411	-1.07674	-0.598141	-0.94465
-0.41	-1.07374	-0.598141	-0.94365
-0.409	-1.07074	-0.596226	-0.94215
-0.408	-1.06874	-0.595268	-0.94065
-0.407	-1.06574	-0.59467	-0.93865
-0.406	-1.06274	-0.593832	-0.93715
-0.405	-1.06074	-0.593233	-0.93565
-0.404	-1.05774	-0.592036	-0.93415
-0.403	-1.05574	-0.590121	-0.93215
-0.402	-1.05274	-0.587488	-0.93115
-0.401	-1.04974	-0.586769	-0.92915
-0.4	-1.04774	-0.586051	-0.92765
-0.399	-1.04474	-0.585333	-0.92615
-0.398	-1.04174	-0.583657	-0.92415
-0.397	-1.03974	-0.5827	-0.92165
-0.396	-1.03674	-0.581144	-0.92015
-0.395	-1.03474	-0.580066	-0.91865
-0.394	-1.03174	-0.580425	-0.91715
-0.393	-1.02874	-0.579468	-0.91615
-0.392	-1.02674	-0.579109	-0.91465
-0.391	-1.02374	-0.577792	-0.91365
-0.39	-1.02074	-0.576595	-0.91165
-0.389	-1.01874	-0.574201	-0.90965
-0.388	-1.01574	-0.573483	-0.90865
-0.387	-1.01374	-0.572286	-0.90715
-0.386	-1.01074	-0.57061	-0.90565
-0.385	-1.00874	-0.569892	-0.90365
-0.384	-1.00574	-0.567617	-0.90165
-0.383	-1.00274	-0.565822	-0.90065
-0.382	-0.999735	-0.564266	-0.89915
-0.381	-0.997535	-0.56247	-0.89715
-0.38	-0.994935	-0.561513	-0.89515
-0.379	-0.992335	-0.560795	-0.89365
-0.378	-0.989635	-0.560196	-0.89165
-0.377	-0.987035	-0.559478	-0.89015
-0.376	-0.984435	-0.559358	-0.88765
-0.375	-0.981735	-0.556725	-0.88565
-0.374	-0.979135	-0.555288	-0.88415
-0.373	-0.976535	-0.55445	-0.88265
-0.372	-0.973835	-0.553373	-0.88165
-0.371	-0.971135	-0.552655	-0.88065
-0.37	-0.968535	-0.550979	-0.87915
-0.369	-0.965835	-0.548825	-0.87765
-0.368	-0.963235	-0.548226	-0.87615
-0.367	-0.960635	-0.547029	-0.87465
-0.366	-0.957935	-0.545832	-0.87265
-0.365	-0.955235	-0.543917	-0.87065
-0.364	-0.952635	-0.543079	-0.86915
-0.363	-0.950035	-0.540685	-0.86715
-0.362	-0.947435	-0.540326	-0.86615
-0.361	-0.944535	-0.539009	-0.86365
-0.36	-0.941935	-0.537812	-0.86165
-0.359	-0.939235	-0.537094	-0.86015
-0.358	-0.936635	-0.535298	-0.85865
-0.357	-0.934135	-0.5347	-0.85715
-0.356	-0.931735	-0.533742	-0.85515
-0.355	-0.929135	-0.533383	-0.85365
-0.354	-0.926435	-0.531588	-0.85265
-0.353	-0.923835	-0.529673	-0.85065
-0.352	-0.921135	-0.528116	-0.84865
-0.351	-0.918535	-0.5268	-0.84615
-0.35	-0.915935	-0.525244	-0.84465
-0.349	-0.913335	-0.524765	-0.84315
-0.348	-0.910635	-0.523328	-0.84115
-0.347	-0.908035	-0.521413	-0.83965
-0.346	-0.905435	-0.520097	-0.83715
-0.345	-0.902835	-0.518301	-0.83615
-0.344	-0.900135	-0.517822	-0.83465
-0.343	-0.897635	-0.517104	-0.83265
-0.342	-0.894935	-0.515907	-0.83065
-0.341	-0.892335	-0.513992	-0.82865
-0.34	-0.889835	-0.512555	-0.82715
-0.339	-0.887235	-0.512316	-0.82515
-0.338	-0.884635	-0.509683	-0.82365
-0.337	-0.882035	-0.507767	-0.82165
-0.336	-0.879335	-0.506092	-0.82015
-0.335	-0.876735	-0.505254	-0.81815
-0.334	-0.874135	-0.503698	-0.81615
-0.333	-0.871535	-0.50286	-0.81465
-0.332	-0.868835	-0.501902	-0.81265
-0.331	-0.866235	-0.500226	-0.81115
-0.33	-0.863635	-0.498431	-0.80915
-0.329	-0.860935	-0.497832	-0.80765
-0.328	-0.858335	-0.496037	-0.80565
-0.327	-0.855735	-0.49484	-0.80365
-0.326	-0.853035	-0.494361	-0.80165
-0.325	-0.850535	-0.492206	-0.79965
-0.324	-0.847835	-0.490531	-0.79765
-0.323	-0.845235	-0.488496	-0.79515
-0.322	-0.842635	-0.487778	-0.79315
-0.321	-0.840035	-0.486581	-0.79115
-0.32	-0.837335	-0.485982	-0.78965
-0.319	-0.834735	-0.484665	-0.78815
-0.318	-0.832035	-0.483588	-0.78615
-0.317	-0.829435	-0.481912	-0.78415
-0.316	-0.826835	-0.479638	-0.78165
-0.315	-0.824235	-0.479039	-0.78015
-0.314	-0.821535	-0.477842	-0.77815
-0.313	-0.818935	-0.476645	-0.77615
-0.312	-0.816335	-0.47485	-0.77465
-0.311	-0.813735	-0.473892	-0.77265
-0.31	-0.811135	-0.472695	-0.77015
-0.309	-0.808535	-0.4709	-0.76815
-0.308	-0.805935	-0.468865	-0.76665
-0.307	-0.803335	-0.467668	-0.76515
-0.306	-0.800635	-0.466471	-0.76315
-0.305	-0.797935	-0.465035	-0.76115
-0.304	-0.795335	-0.463598	-0.75965
-0.303	-0.792535	-0.462401	-0.75815
-0.302	-0.789835	-0.461563	-0.75615
-0.301	-0.786835	-0.460007	-0.75415
-0.3	-0.784235	-0.45905	-0.75165
-0.299	-0.781635	-0.457733	-0.74965
-0.298	-0.779035	-0.456895	-0.74815
-0.297	-0.776635	-0.455219	-0.74615
-0.296	-0.774035	-0.454381	-0.74365
-0.295	-0.771435	-0.453902	-0.74165
-0.294	-0.768835	-0.452586	-0.74015
-0.293	-0.766335	-0.451748	-0.73815
-0.292	-0.763735	-0.449952	-0.73615
-0.291	-0.761135	-0.448755	-0.73415
-0.29	-0.758535	-0.44696	-0.73165
-0.289	-0.755935	-0.445763	-0.73015
-0.288	-0.753235	-0.443608	-0.72815
-0.287	-0.750635	-0.442052	-0.72615
-0.286	-0.748035	-0.439778	-0.72415
-0.285	-0.745435	-0.438701	-0.72215
-0.284	-0.742735	-0.437144	-0.72065
-0.283	-0.740035	-0.436307	-0.71915
-0.282	-0.737435	-0.435349	-0.71715
-0.281	-0.734835	-0.433194	-0.71515
-0.28	-0.732235	-0.432476	-0.71315
-0.279	-0.729635	-0.43104	-0.71115
-0.278	-0.727135	-0.430202	-0.70915
-0.277	-0.724435	-0.428287	-0.70715
-0.276	-0.721735	-0.427449	-0.70465
-0.275	-0.719135	-0.426132	-0.70315
-0.274	-0.716535	-0.424935	-0.70115
-0.273	-0.713935	-0.422541	-0.69915
-0.272	-0.711235	-0.421583	-0.69715
-0.271	-0.708635	-0.420746	-0.69465
-0.27	-0.706035	-0.41907	-0.69265
-0.269	-0.703335	-0.417514	-0.69065
-0.268	-0.700635	-0.415718	-0.68865
-0.267	-0.697935	-0.414042	-0.68715
-0.266	-0.695435	-0.41117	-0.68515
-0.265	-0.692835	-0.409973	-0.68265
-0.264	-0.690235	-0.409374	-0.68065
-0.263	-0.687635	-0.409015	-0.67915
-0.262	-0.685035	-0.408177	-0.67715
-0.261	-0.682435	-0.407339	-0.67515
-0.26	-0.679735	-0.405903	-0.67315
-0.259	-0.676935	-0.404825	-0.67115
-0.258	-0.674335	-0.403269	-0.66915
-0.257	-0.671735	-0.401953	-0.66715
-0.256	-0.669135	-0.400516	-0.66465
-0.255	-0.666535	-0.399319	-0.66265
-0.254	-0.663835	-0.398362	-0.66065
-0.253	-0.661135	-0.397284	-0.65815
-0.252	-0.658535	-0.395369	-0.65615
-0.251	-0.655835	-0.393813	-0.65465
-0.25	-0.653235	-0.392855	-0.65265
-0.249	-0.650635	-0.39106	-0.65015
-0.248	-0.647935	-0.389743	-0.64815
-0.247	-0.645335	-0.387828	-0.64665
-0.246	-0.642735	-0.386152	-0.64415
-0.245	-0.640035	-0.385075	-0.64265
-0.244	-0.637335	-0.383519	-0.64065
-0.243	-0.634735	-0.381963	-0.63915
-0.242	-0.632035	-0.380287	-0.63715
-0.241	-0.629435	-0.37921	-0.63515
-0.24	-0.626835	-0.377654	-0.63265
-0.239	-0.624235	-0.376457	-0.63015
-0.238	-0.621635	-0.374422	-0.62815
-0.237	-0.619035	-0.372746	-0.62615
-0.236	-0.616335	-0.371549	-0.62365
-0.235	-0.613635	-0.369993	-0.62165
-0.234	-0.611035	-0.368317	-0.61965
-0.233	-0.608435	-0.366761	-0.61765
-0.232	-0.605935	-0.365923	-0.61565
-0.231	-0.603235	-0.364127	-0.61315
-0.23	-0.600635	-0.361973	-0.61115
-0.229	-0.598035	-0.360656	-0.60915
-0.228	-0.595435	-0.359339	-0.60665
-0.227	-0.592835	-0.357664	-0.60465
-0.226	-0.590235	-0.356945	-0.60265
-0.225	-0.587635	-0.354911	-0.60015
-0.224	-0.585035	-0.353714	-0.59815
-0.223	-0.582335	-0.352397	-0.59565
-0.222	-0.579735	-0.351439	-0.59315
-0.221	-0.577035	-0.349763	-0.59115
-0.22	-0.574535	-0.348088	-0.58915
-0.219	-0.571935	-0.346771	-0.58715
-0.218	-0.569235	-0.345574	-0.58465
-0.217	-0.566535	-0.344138	-0.58215
-0.216	-0.563935	-0.341624	-0.58015
-0.215	-0.561335	-0.339709	-0.57765
-0.214	-0.558735	-0.338871	-0.57565
-0.213	-0.556135	-0.337075	-0.57365
-0.212	-0.553435	-0.33516	-0.57165
-0.211	-0.550735	-0.333245	-0.56915
-0.21	-0.548135	-0.332048	-0.56715
-0.209	-0.545435	-0.330731	-0.56515
-0.208	-0.542735	-0.329414	-0.56315
-0.207	-0.540235	-0.328217	-0.56065
-0.206	-0.537735	-0.327619	-0.55865
-0.205	-0.535035	-0.326063	-0.55615
-0.204	-0.532435	-0.324746	-0.55365
-0.203	-0.529735	-0.32319	-0.55115
-0.202	-0.527135	-0.322113	-0.54915
-0.201	-0.524535	-0.320796	-0.54665
-0.2	-0.521935	-0.319001	-0.54415
-0.199	-0.519235	-0.316846	-0.54215
-0.198	-0.516635	-0.314811	-0.53965
-0.197	-0.514035	-0.313494	-0.53765
-0.196	-0.511335	-0.311699	-0.53565
-0.195	-0.508635	-0.310502	-0.53365
-0.194	-0.506035	-0.308946	-0.53165
-0.193	-0.503435	-0.308108	-0.52915
-0.192	-0.500835	-0.306193	-0.52715
-0.191	-0.498235	-0.304756	-0.52465
-0.19	-0.495635	-0.3032	-0.52215
-0.189	-0.493035	-0.302003	-0.52015
-0.188	-0.490435	-0.300567	-0.51765
-0.187	-0.487835	-0.29913	-0.51555
-0.186	-0.485235	-0.297574	-0.5131
-0.185	-0.482535	-0.295898	-0.5109
-0.184	-0.479935	-0.295061	-0.50875
-0.183	-0.477235	-0.292666	-0.50615
-0.182	-0.474535	-0.29111	-0.50385
-0.181	-0.471835	-0.289435	-0.5015
-0.18	-0.469335	-0.287639	-0.4993
-0.179	-0.466735	-0.285604	-0.4971
-0.178	-0.464135	-0.283809	-0.49465
-0.177	-0.461535	-0.282612	-0.49235
-0.176	-0.458935	-0.281534	-0.48985
-0.175	-0.456235	-0.280337	-0.4873
-0.174	-0.453635	-0.27914	-0.4852
-0.173	-0.451035	-0.277704	-0.48275
-0.172	-0.448435	-0.276148	-0.4805
-0.171	-0.445835	-0.274233	-0.47805
-0.17	-0.443135	-0.272078	-0.4756
-0.169	-0.440535	-0.271121	-0.47305
-0.168	-0.438035	-0.269564	-0.47035
-0.167	-0.435435	-0.268487	-0.468
-0.166	-0.432835	-0.267051	-0.4655
-0.165	-0.430235	-0.266213	-0.46325
-0.164	-0.427635	-0.264058	-0.4612
-0.163	-0.425035	-0.262622	-0.4588
-0.162	-0.422435	-0.261425	-0.45645
-0.161	-0.419735	-0.260108	-0.4539
-0.16	-0.417035	-0.258432	-0.4515
-0.159	-0.414435	-0.256876	-0.44905
-0.158	-0.411735	-0.25532	-0.44665
-0.157	-0.409135	-0.253525	-0.44415
-0.156	-0.406535	-0.252208	-0.44175
-0.155	-0.404035	-0.250412	-0.4393
-0.154	-0.401435	-0.248737	-0.4371
-0.153	-0.398735	-0.24754	-0.4347
-0.152	-0.396135	-0.245984	-0.4322
-0.151	-0.393435	-0.244547	-0.4298
-0.15	-0.390835	-0.242632	-0.42745
-0.149	-0.388235	-0.241196	-0.4252
-0.148	-0.385535	-0.239879	-0.4228
-0.147	-0.382935	-0.238562	-0.42045
-0.146	-0.380335	-0.237006	-0.41805
-0.145	-0.377735	-0.23557	-0.4156
-0.144	-0.375135	-0.234133	-0.4132
-0.143	-0.372535	-0.232817	-0.41065
-0.142	-0.369935	-0.231141	-0.4082
-0.141	-0.367335	-0.229585	-0.40555
-0.14	-0.364735	-0.228148	-0.40315
-0.139	-0.362135	-0.226233	-0.40075
-0.138	-0.359635	-0.224916	-0.3984
-0.137	-0.357035	-0.223241	-0.396
-0.136	-0.354335	-0.221445	-0.39335
-0.135	-0.351735	-0.21941	-0.3908
-0.134	-0.349035	-0.217734	-0.3883
-0.133	-0.346435	-0.215819	-0.38595
-0.132	-0.343835	-0.214502	-0.38365
-0.131	-0.341235	-0.212827	-0.38115
-0.13	-0.338635	-0.21151	-0.37845
-0.129	-0.336035	-0.209954	-0.376
-0.128	-0.333435	-0.208637	-0.37325
-0.127	-0.330835	-0.206842	-0.37075
-0.126	-0.328235	-0.205046	-0.36815
-0.125	-0.325735	-0.20361	-0.3656
-0.124	-0.323035	-0.202173	-0.36315
-0.123	-0.320435	-0.200737	-0.36075
-0.122	-0.317735	-0.19942	-0.35835
-0.121	-0.315135	-0.197864	-0.3558
-0.12	-0.312435	-0.196188	-0.3532
-0.119	-0.309835	-0.194632	-0.3506
-0.118	-0.307135	-0.193196	-0.34805
-0.117	-0.304535	-0.19152	-0.3455
-0.116	-0.301935	-0.189605	-0.3427
-0.115	-0.299435	-0.188049	-0.34005
-0.114	-0.296835	-0.186493	-0.3374
-0.113	-0.294235	-0.185056	-0.3348
-0.112	-0.291535	-0.1835	-0.3323
-0.111	-0.288935	-0.181226	-0.32965
-0.11	-0.286335	-0.179909	-0.327
-0.109	-0.283735	-0.178114	-0.3244
-0.108	-0.281135	-0.176558	-0.3219
-0.107	-0.278635	-0.175361	-0.31925
-0.106	-0.276135	-0.173804	-0.31645
-0.105	-0.273535	-0.172129	-0.3139
-0.104	-0.270935	-0.170812	-0.31145
-0.103	-0.268235	-0.169376	-0.309
-0.102	-0.265635	-0.16758	-0.3065
-0.101	-0.263035	-0.166263	-0.30375
-0.1	-0.260435	-0.164588	-0.301
-0.099	-0.257835	-0.163151	-0.2983
-0.098	-0.255235	-0.161595	-0.29565
-0.097	-0.252635	-0.159919	-0.293
-0.096	-0.250035	-0.158124	-0.29025
-0.095	-0.247335	-0.156687	-0.2876
-0.094	-0.244735	-0.155251	-0.28495
-0.093	-0.242135	-0.153455	-0.28225
-0.092	-0.239535	-0.151899	-0.27945
-0.091	-0.236935	-0.150224	-0.2764
-0.09	-0.234335	-0.148787	-0.2737
-0.089	-0.231835	-0.146992	-0.2711
-0.088	-0.229135	-0.145675	-0.2683
-0.087	-0.226535	-0.143999	-0.26555
-0.086	-0.223835	-0.142204	-0.26285
-0.085	-0.221235	-0.140528	-0.26
-0.084	-0.218735	-0.138972	-0.2574
-0.083	-0.216135	-0.137535	-0.2546
-0.082	-0.213635	-0.136099	-0.2518
-0.081	-0.211035	-0.134423	-0.24895
-0.08	-0.208435	-0.132747	-0.2463
-0.079	-0.205735	-0.131311	-0.24375
-0.078	-0.203135	-0.129396	-0.2409
-0.077	-0.200535	-0.128079	-0.2382
-0.076	-0.197835	-0.126284	-0.23525
-0.075	-0.195235	-0.124727	-0.23235
-0.074	-0.192535	-0.123052	-0.2296
-0.073	-0.189935	-0.121735	-0.22675
-0.072	-0.187335	-0.119939	-0.22385
-0.071	-0.184735	-0.118503	-0.2211
-0.07	-0.182135	-0.116827	-0.2181
-0.069	-0.179535	-0.115271	-0.21535
-0.068	-0.176935	-0.113595	-0.21255
-0.067	-0.174435	-0.1118	-0.20975
-0.066	-0.171835	-0.110483	-0.2068
-0.065	-0.169235	-0.108568	-0.2039
-0.064	-0.166635	-0.107012	-0.201
-0.063	-0.163935	-0.105216	-0.19825
-0.062	-0.161235	-0.10366	-0.19535
-0.061	-0.158635	-0.101625	-0.19235
-0.06	-0.156135	-0.100069	-0.18945
-0.059	-0.153635	-0.0985131	-0.18655
-0.058	-0.151035	-0.096957	-0.18365
-0.057	-0.148435	-0.0952812	-0.18075
-0.056	-0.145835	-0.0936054	-0.17775
-0.055	-0.143135	-0.0922887	-0.1747
-0.054	-0.140635	-0.0903735	-0.17195
-0.053	-0.138035	-0.0889371	-0.16895
-0.052	-0.135335	-0.0871416	-0.16605
-0.051	-0.132735	-0.0854658	-0.163
-0.05	-0.130135	-0.0839097	-0.16
-0.049	-0.127535	-0.0821142	-0.1571
-0.048	-0.124935	-0.0807975	-0.1541
-0.047	-0.122335	-0.079002	-0.1511
-0.046	-0.119735	-0.0774459	-0.148
-0.045	-0.117235	-0.0756504	-0.145
-0.044	-0.114635	-0.0740943	-0.1421
-0.043	-0.112035	-0.0724185	-0.13905
-0.042	-0.109435	-0.0709821	-0.1361
-0.041	-0.106835	-0.0689472	-0.13285
-0.04	-0.104235	-0.0678699	-0.1298
-0.039	-0.101535	-0.0660744	-0.12675
-0.038	-0.0989652	-0.0645183	-0.1236
-0.037	-0.0964152	-0.0627228	-0.1206
-0.036	-0.0938552	-0.0611667	-0.1175
-0.035	-0.0912752	-0.0593712	-0.11445
-0.034	-0.0886952	-0.0579348	-0.11135
-0.033	-0.0860652	-0.056259	-0.1081
-0.032	-0.0834352	-0.0544635	-0.10515
-0.031	-0.0807652	-0.0529074	-0.1019
-0.03	-0.0781552	-0.0508725	-0.0987
-0.029	-0.0755552	-0.0493164	-0.09555
-0.028	-0.0729452	-0.0476406	-0.0925
-0.027	-0.0703452	-0.0460845	-0.08925
-0.026	-0.0677252	-0.044289	-0.08605
-0.025	-0.0651052	-0.0426132	-0.08275
-0.024	-0.0625152	-0.0409374	-0.0796
-0.023	-0.0599252	-0.0392616	-0.0762
-0.022	-0.0573452	-0.0374661	-0.073
-0.021	-0.0547552	-0.0356706	-0.06975
-0.02	-0.0521652	-0.0341145	-0.0665
-0.019	-0.0495752	-0.0321993	-0.063275
-0.018	-0.0469552	-0.0308826	-0.06001
-0.017	-0.0443452	-0.0288477	-0.05673
-0.016	-0.0417452	-0.0272916	-0.05343
-0.015	-0.0391152	-0.0253764	-0.050145
-0.014	-0.0365252	-0.02394	-0.04699
-0.013	-0.0339152	-0.0222642	-0.043635
-0.012	-0.0313152	-0.0204687	-0.040345
-0.011	-0.0287352	-0.0186732	-0.036985
-0.01	-0.0261352	-0.0168777	-0.033615
-0.009	-0.0235552	-0.0153216	-0.030345
-0.008	-0.0209852	-0.0136458	-0.027045
-0.007	-0.0183852	-0.0122094	-0.02376
-0.006	-0.0157652	-0.0101745	-0.0203615
-0.005	-0.0131452	-0.0087381	-0.016994
-0.004	-0.0105252	-0.0067032	-0.013661
-0.003	-0.0079392	-0.0051471	-0.010285
-0.002	-0.0053202	-0.0034713	-0.006995
-0.001	-0.0027012	-0.0019152	-0.00358
0	0	0	-3.30872e-18
0.001	0.0026628	0.0016758	0.00344
0.002	0.0052738	0.0033516	0.006855
0.003	0.0078758	0.0052668	0.01028
0.004	0.0104848	0.0068229	0.01385
0.005	0.0130748	0.0087381	0.01724
0.006	0.0156648	0.0102942	0.02067
0.007	0.0182448	0.0122094	0.0241
0.008	0.0208348	0.0138852	0.027495
0.009	0.0234448	0.0158004	0.03099
0.01	0.0260448	0.0175959	0.03445
0.011	0.0286348	0.0192717	0.03785
0.012	0.0312348	0.0210672	0.0414
0.013	0.0338648	0.0225036	0.04485
0.014	0.0364648	0.0244188	0.04835
0.015	0.0390448	0.0259749	0.052
0.016	0.0416048	0.0280098	0.05545
0.017	0.0442148	0.0294462	0.0591
0.018	0.0468148	0.0313614	0.0626
0.019	0.0494248	0.0329175	0.0663
0.02	0.0520448	0.0348327	0.06985
0.021	0.0546348	0.0363888	0.07335
0.022	0.0572248	0.0384237	0.07695
0.023	0.0598248	0.0399798	0.0806
0.024	0.0624248	0.0416556	0.0842
0.025	0.0650348	0.0438102	0.0879
0.026	0.0676448	0.045486	0.09145
0.027	0.0702548	0.0471618	0.0951
0.028	0.0728848	0.0488376	0.09875
0.029	0.0755148	0.0507528	0.10245
0.03	0.0781448	0.0521892	0.10615
0.031	0.0807348	0.0540685	0.10975
0.032	0.0833148	0.0557563	0.1135
0.033	0.0859448	0.057468	0.1172
0.034	0.0885648	0.0591797	0.12095
0.035	0.0911648	0.0611069	0.12465
0.036	0.0937648	0.0628904	0.1283
0.037	0.0963748	0.0644824	0.132
0.038	0.0989748	0.0663497	0.13575
0.039	0.101565	0.0680495	0.13955
0.04	0.104165	0.0701322	0.14325
0.041	0.106765	0.0717482	0.1471
0.042	0.109465	0.0735197	0.1509
0.043	0.112065	0.0750878	0.15465
0.044	0.114665	0.0771586	0.15845
0.045	0.117265	0.0788584	0.1623
0.046	0.119865	0.0807496	0.16615
0.047	0.122465	0.0824972	0.16995
0.048	0.125165	0.0838977	0.1737
0.049	0.127765	0.0858488	0.1777
0.05	0.130365	0.0874887	0.1815
0.051	0.132965	0.0895356	0.18545
0.052	0.135565	0.0911875	0.1894
0.053	0.138165	0.0930189	0.19325
0.054	0.140765	0.0946707	0.19725
0.055	0.143365	0.0967176	0.20115
0.056	0.145965	0.0984772	0.20505
0.057	0.148665	0.100321	0.209
0.058	0.151265	0.101865	0.2129
0.059	0.153865	0.103816	0.21685
0.06	0.156565	0.106006	0.22085
0.061	0.159165	0.107778	0.22485
0.062	0.161765	0.109753	0.2288
0.063	0.164365	0.111572	0.23275
0.064	0.166965	0.113332	0.23685
0.065	0.169665	0.115175	0.2409
0.066	0.172265	0.117306	0.2449
0.067	0.174765	0.119197	0.2489
0.068	0.177465	0.121136	0.2529
0.069	0.180065	0.122752	0.257
0.07	0.182665	0.124979	0.26115
0.071	0.185265	0.12681	0.2654
0.072	0.187865	0.128725	0.26945
0.073	0.190465	0.130676	0.27365
0.074	0.193065	0.132161	0.27775
0.075	0.195665	0.134387	0.28195
0.076	0.198265	0.136135	0.2862
0.077	0.200865	0.138361	0.2903
0.078	0.203565	0.140013	0.29465
0.079	0.206165	0.142467	0.29895
0.08	0.208765	0.144179	0.3033
0.081	0.211365	0.145986	0.3076
0.082	0.213965	0.147734	0.31165
0.083	0.216565	0.149338	0.31605
0.084	0.219265	0.151552	0.32045
0.085	0.221865	0.153132	0.3246
0.086	0.224465	0.155299	0.32895
0.087	0.227065	0.157513	0.3333
0.088	0.229665	0.159524	0.33775
0.089	0.232365	0.161516	0.34205
0.09	0.234965	0.163224	0.3462
0.091	0.237665	0.165145	0.35045
0.092	0.240265	0.167289	0.3547
0.093	0.242865	0.169081	0.35905
0.094	0.245465	0.171261	0.36345
0.095	0.248165	0.173535	0.3677
0.096	0.250765	0.175539	0.3721
0.097	0.253365	0.177318	0.3767
0.098	0.255965	0.178991	0.38125
0.099	0.258665	0.181253	0.38575
0.1	0.261265	0.182903	0.39
0.101	0.263865	0.184577	0.39435
0.102	0.266465	0.186493	0.3988
0.103	0.269165	0.188324	0.4033
0.104	0.271865	0.190574	0.4078
0.105	0.274465	0.193064	0.4123
0.106	0.277165	0.195075	0.4169
0.107	0.279765	0.197313	0.42135
0.108	0.282365	0.199707	0.42585
0.109	0.284965	0.201706	0.4304
0.11	0.287665	0.203861	0.43495
0.111	0.290265	0.205585	0.43945
0.112	0.292965	0.207644	0.444
0.113	0.295565	0.210217	0.44865
0.114	0.298165	0.212156	0.4534
0.115	0.300865	0.213868	0.45805
0.116	0.303365	0.216082	0.46265
0.117	0.306065	0.21795	0.4671
0.118	0.308665	0.220595	0.4718
0.119	0.311365	0.222893	0.4764
0.12	0.313965	0.224761	0.481
0.121	0.316565	0.227298	0.48585
0.122	0.319265	0.229309	0.49035
0.123	0.321865	0.231512	0.49535
0.124	0.324565	0.233618	0.50035
0.125	0.327165	0.235677	0.50485
0.126	0.329865	0.237616	0.50985
0.127	0.332465	0.239855	0.51485
0.128	0.335065	0.242009	0.51985
0.129	0.337765	0.243925	0.52435
0.13	0.340365	0.245984	0.52935
0.131	0.342965	0.248617	0.53435
0.132	0.345665	0.251238	0.53885
0.133	0.348365	0.253082	0.54385
0.134	0.350965	0.255308	0.54835
0.135	0.353565	0.257547	0.55335
0.136	0.356165	0.26006	0.55835
0.137	0.358765	0.262753	0.56335
0.138	0.361465	0.26498	0.56835
0.139	0.364065	0.267781	0.57335
0.14	0.366765	0.269792	0.57835
0.141	0.369365	0.271851	0.58335
0.142	0.372065	0.274017	0.58835
0.143	0.374665	0.276591	0.59335
0.144	0.377265	0.279224	0.59785
0.145	0.379865	0.281223	0.60335
0.146	0.382565	0.283797	0.60835
0.147	0.385265	0.286406	0.61335
0.148	0.387865	0.288321	0.61835
0.149	0.390565	0.290428	0.62335
0.15	0.393165	0.293385	0.62835
0.151	0.395765	0.295779	0.63335
0.152	0.398465	0.298412	0.63835
0.153	0.401165	0.301285	0.64335
0.154	0.403765	0.30332	0.64885
0.155	0.406465	0.305235	0.65385
0.156	0.409165	0.308467	0.65885
0.157	0.411765	0.310741	0.66385
0.158	0.414365	0.313016	0.66885
0.159	0.417065	0.314811	0.67435
0.16	0.419665	0.317444	0.67935
0.161	0.422265	0.319479	0.68485
0.162	0.424865	0.322113	0.68985
0.163	0.427565	0.325345	0.69535
0.164	0.430165	0.327499	0.70035
0.165	0.432865	0.33109	0.70585
0.166	0.435565	0.333484	0.71085
0.167	0.438265	0.335399	0.71635
0.168	0.440865	0.338392	0.72185
0.169	0.443465	0.341145	0.72685
0.17	0.446165	0.343898	0.73235
0.171	0.448765	0.346292	0.73785
0.172	0.451465	0.348926	0.74285
0.173	0.454065	0.351679	0.74835
0.174	0.456765	0.35527	0.75385
0.175	0.459465	0.357664	0.75935
0.176	0.462065	0.361494	0.76435
0.177	0.464765	0.364247	0.76985
0.178	0.467465	0.367	0.77535
0.179	0.470265	0.369753	0.78035
0.18	0.472865	0.372985	0.78585
0.181	0.475565	0.3749	0.79185
0.182	0.478265	0.377654	0.79735
0.183	0.480965	0.379928	0.80285
0.184	0.483565	0.382442	0.80835
0.185	0.486265	0.385075	0.81335
0.186	0.488765	0.38723	0.81935
0.187	0.491465	0.390102	0.82485
0.188	0.494065	0.393574	0.83035
0.189	0.496665	0.396806	0.83635
0.19	0.499365	0.399439	0.84235
0.191	0.501965	0.402431	0.84785
0.192	0.504665	0.405663	0.85335
0.193	0.507365	0.409853	0.85885
0.194	0.510065	0.413324	0.86435
0.195	0.512665	0.41512	0.86985
0.196	0.515265	0.418591	0.87585
0.197	0.517865	0.421583	0.88135
0.198	0.520565	0.425174	0.88735
0.199	0.523265	0.428287	0.89335
0.2	0.525965	0.432476	0.89885
0.201	0.528665	0.434511	0.90385
0.202	0.531365	0.437025	0.90885
0.203	0.534065	0.439419	0.91435
0.204	0.536765	0.44289	0.91985
0.205	0.539465	0.445284	0.92585
0.206	0.542065	0.448277	0.93135
0.207	0.544765	0.45103	0.93685
0.208	0.547465	0.455099	0.94285
0.209	0.550265	0.457493	0.94885
0.21	0.552965	0.459648	0.95485
0.211	0.555565	0.463239	0.96085
0.212	0.558065	0.467907	0.96635
0.213	0.560665	0.471139	0.97235
0.214	0.563465	0.474491	0.97835
0.215	0.566165	0.477603	0.98385
0.216	0.568765	0.480236	0.98985
0.217	0.571465	0.48263	0.99585
0.218	0.574165	0.484306	1.00135
0.219	0.576765	0.48682	1.00735
0.22	0.579465	0.489932	1.01335
0.221	0.582165	0.493164	1.01885
0.222	0.584865	0.496516	1.02435
0.223	0.587465	0.499867	1.03035
0.224	0.590165	0.503219	1.03685
0.225	0.592765	0.505733	1.04285
0.226	0.595465	0.510401	1.04885
0.227	0.598165	0.513872	1.05485
0.228	0.600765	0.516625	1.06085
0.229	0.603365	0.519139	1.06735
0.23	0.606065	0.522251	1.07335
0.231	0.608865	0.525244	1.07935
0.232	0.611565	0.528236	1.08535
0.233	0.614265	0.531947	1.09185
0.234	0.616965	0.536136	1.09785
0.235	0.619665	0.53853	1.10385
0.236	0.622265	0.541882	1.10985
0.237	0.624965	0.544037	1.11585
0.238	0.627665	0.548106	1.12185
0.239	0.630365	0.551338	1.12835
0.24	0.633065	0.554929	1.13435
0.241	0.635765	0.558161	1.14085
0.242	0.638465	0.560076	1.14735
0.243	0.641265	0.565343	1.15285
0.244	0.643965	0.569413	1.15885
0.245	0.646565	0.571089	1.16485
0.246	0.649265	0.574321	1.17135
0.247	0.651965	0.577074	1.17785
0.248	0.654665	0.579827	1.18385
0.249	0.657465	0.583538	1.18985
0.25	0.660165	0.587966	1.19635
0.251	0.662865	0.592156	1.20235
0.252	0.665565	0.597064	1.20935
0.253	0.668165	0.599817	1.21585
0.254	0.670965	0.604724	1.22235
0.255	0.673665	0.606999	1.22885
0.256	0.676265	0.611308	1.23485
0.257	0.678965	0.616096	1.24135
0.258	0.681765	0.620645	1.24735
0.259	0.684465	0.624475	1.25335
0.26	0.687065	0.627228	1.25985
0.261	0.689865	0.631058	1.26585
0.262	0.692465	0.633692	1.27185
0.263	0.695165	0.637163	1.27835
0.264	0.697765	0.640874	1.28485
0.265	0.700365	0.644824	1.29235
0.266	0.703165	0.649732	1.29835
0.267	0.705665	0.653562	1.30485
0.268	0.708365	0.655956	1.31135
0.269	0.711065	0.658589	1.31785
0.27	0.713765	0.662659	1.32485
0.271	0.716465	0.66625	1.33135
0.272	0.719465	0.671397	1.33785
0.273	0.722265	0.676185	1.34485
0.274	0.724865	0.679298	1.35135
0.275	0.727465	0.681931	1.35785
0.276	0.730165	0.683487	1.36435
0.277	0.732765	0.686839	1.37085
0.278	0.735365	0.691746	1.37735
0.279	0.738165	0.695936	1.38435
0.28	0.740865	0.699647	1.39085
0.281	0.743665	0.703597	1.39735
0.282	0.746465	0.707068	1.40435
0.283	0.749165	0.711856	1.41085
0.284	0.751865	0.715567	1.41735
0.285	0.754465	0.718918	1.42385
0.286	0.757265	0.719158	1.43085
0.287	0.759865	0.723587	1.43785
0.288	0.762565	0.731247	1.44435
0.289	0.765165	0.73424	1.45035
0.29	0.767865	0.737831	1.45685
0.291	0.770565	0.741542	1.46385
0.292	0.773165	0.744893	1.47135
0.293	0.775965	0.747527	1.47835
0.294	0.778665	0.752793	1.48485
0.295	0.781465	0.756265	1.49135
0.296	0.783965	0.760215	1.49835
0.297	0.786765	0.764404	1.50535
0.298	0.789365	0.768115	1.51235
0.299	0.792165	0.772065	1.51885
0.3	0.794965	0.7741	1.52635
0.301	0.797665	0.779846	1.53285
0.302	0.800365	0.783915	1.53935
0.303	0.802965	0.787506	1.54585
0.304	0.805665	0.791337	1.55235
0.305	0.808465	0.796005	1.55985
0.306	0.811265	0.798878	1.56635
0.307	0.814065	0.802589	1.57335
0.308	0.816765	0.806658	1.58085
0.309	0.819465	0.813242	1.58885
0.31	0.822265	0.815995	1.59635
0.311	0.824865	0.818987	1.60285
0.312	0.827265	0.822339	1.60935
0.313	0.829865	0.826169	1.61685
0.314	0.832565	0.828324	1.62435
0.315	0.835165	0.830838	1.63085
0.316	0.837865	0.838259	1.63785
0.317	0.840565	0.841611	1.64485
0.318	0.843165	0.846997	1.65285
0.319	0.845765	0.850469	1.66035
0.32	0.848565	0.853461	1.66685
0.321	0.851265	0.857172	1.67335
0.322	0.853965	0.862798	1.68135
0.323	0.856665	0.867825	1.68885
0.324	0.859365	0.872015	1.69585
0.325	0.862165	0.876084	1.70285
0.326	0.864765	0.883745	1.70985
0.327	0.867665	0.887576	1.71785
0.328	0.870665	0.892483	1.72485
0.329	0.873365	0.892603	1.73235
0.33	0.876165	0.894398	1.73935
0.331	0.878865	0.898468	1.74585
0.332	0.881565	0.904693	1.75285
0.333	0.884265	0.910678	1.76035
0.334	0.886965	0.915346	1.76885
0.335	0.889665	0.91774	1.77735
0.336	0.892265	0.92169	1.78485
0.337	0.894965	0.925999	1.79185
0.338	0.897665	0.92959	1.79885
0.339	0.900465	0.931984	1.80535
0.34	0.903265	0.937131	1.81335
0.341	0.905865	0.944313	1.82085
0.342	0.908565	0.950538	1.82835
0.343	0.911165	0.954248	1.83535
0.344	0.913765	0.959635	1.84335
0.345	0.916465	0.962388	1.85135
0.346	0.919165	0.965859	1.85885
0.347	0.921765	0.970049	1.86535
0.348	0.924565	0.974358	1.87335
0.349	0.927365	0.979385	1.88035
0.35	0.930165	0.984772	1.88835
0.351	0.932865	0.992313	1.89635
0.352	0.935565	0.997101	1.90335
0.353	0.938265	1.00129	1.91135
0.354	0.941065	1.0062	1.91835
0.355	0.943965	1.01051	1.92585
0.356	0.946765	1.01506	1.93335
0.357	0.949465	1.02128	1.94135
0.358	0.952165	1.02367	1.94885
0.359	0.954765	1.03002	1.95685
0.36	0.957565	1.03421	1.96435
0.361	0.960265	1.03708	1.97235
0.362	0.962765	1.04115	1.97985
0.363	0.965465	1.04426	1.98785
0.364	0.968265	1.04881	1.99585
0.365	0.970965	1.05156	2.00385
0.366	0.973765	1.05851	2.01185
0.367	0.976465	1.06294	2.01935
0.368	0.979165	1.06808	2.02785
0.369	0.981865	1.07239	2.03585
0.37	0.984665	1.07562	2.04435
0.371	0.987265	1.08029	2.05235
0.372	0.989965	1.08161	2.06185
0.373	0.992765	1.08448	2.06885
0.374	0.995665	1.09119	2.07685
0.375	0.998465	1.09729	2.08535
0.376	1.00126	1.1016	2.09285
0.377	1.00426	1.10555	2.10035
0.378	1.00626	1.1083	2.10935
0.379	1.00926	1.11501	2.11785
0.38	1.01126	1.12087	2.12535
0.381	1.01426	1.12458	2.13285
0.382	1.01726	1.13152	2.13985
0.383	1.02026	1.13631	2.14735
0.384	1.02226	1.13966	2.15635
0.385	1.02526	1.14505	2.16435
0.386	1.02726	1.1508	2.17285
0.387	1.03026	1.15726	2.18135
0.388	1.03326	1.16061	2.19035
0.389	1.03626	1.166	2.19885
0.39	1.03826	1.16959	2.20535
0.391	1.04126	1.17114	2.21285
0.392	1.04426	1.17928	2.22085
0.393	1.04626	1.18718	2.22935
0.394	1.04926	1.18958	2.23735
0.395	1.05226	1.19616	2.24635
0.396	1.05526	1.20071	2.25535
0.397	1.05826	1.20442	2.26385
0.398	1.06026	1.21017	2.27235
0.399	1.06326	1.21723	2.28035
0.4	1.06626	1.22537	2.28835
0.401	1.06826	1.23016	2.29585
0.402	1.07126	1.23506	2.30385
0.403	1.07426	1.23566	2.31185
0.404	1.07726	1.24081	2.32085
0.405	1.07926	1.24823	2.32985
0.406	1.08226	1.25541	2.33835
0.407	1.08526	1.25829	2.34685
0.408	1.08726	1.2602	2.35485
0.409	1.09026	1.26451	2.36235
0.41	1.09326	1.27217	2.37135
0.411	1.09526	1.27576	2.38035
0.412	1.09826	1.28354	2.38885
0.413	1.10126	1.28773	2.39785
0.414	1.10426	1.29192	2.40685
0.415	1.10626	1.29503	2.41585
0.416	1.10926	1.30377	2.42385
0.417	1.11226	1.31072	2.43185
0.418	1.11426	1.31826	2.44035
0.419	1.11726	1.32113	2.44885
0.42	1.12026	1.32364	2.45735
0.421	1.12326	1.32855	2.46585
0.422	1.12526	1.33669	2.47485
0.423	1.12826	1.3416	2.48335
0.424	1.13026	1.34782	2.49185
0.425	1.13326	1.35357	2.50135
0.426	1.13626	1.35692	2.51035
0.427	1.13826	1.36015	2.51935
0.428	1.14126	1.36578	2.52885
0.429	1.14426	1.37284	2.53785
0.43	1.14726	1.37643	2.54635
0.431	1.15026	1.38361	2.55485
0.432	1.15226	1.39319	2.56335
0.433	1.15526	1.40037	2.57285
0.434	1.15826	1.40276	2.58285
0.435	1.16126	1.40037	2.59135
0.436	1.16426	1.40755	2.59985
0.437	1.16626	1.41713	2.60885
0.438	1.16926	1.4279	2.61885
0.439	1.17226	1.43149	2.62835
0.44	1.17526	1.43867	2.63685
0.441	1.17826	1.44466	2.64585
0.442	1.18026	1.44586	2.65535
0.443	1.18326	1.44586	2.66485
0.444	1.18626	1.45304	2.67435
0.445	1.18926	1.45783	2.68335
0.446	1.19126	1.46381	2.69235
0.447	1.19426	1.4686	2.70235
0.448	1.19726	1.47339	2.71085
0.449	1.19926	1.48057	2.72035
0.45	1.20226	1.48536	2.72985
0.451	1.20526	1.48775	2.73935
0.452	1.20826	1.49374	2.74835
0.453	1.21026	1.50092	2.75835
0.454	1.21326	1.5069	2.76785
0.455	1.21526	1.51289	2.77635
0.456	1.21826	1.52007	2.78685
0.457	1.22126	1.52965	2.79785
0.458	1.22426	1.53443	2.80685
0.459	1.22726	1.53922	2.81635
0.46	1.22926	1.54521	2.82585
0.461	1.23226	1.55478	2.83485
0.462	1.23426	1.55837	2.84485
0.463	1.23726	1.56556	2.85635
0.464	1.24026	1.56915	2.86585
0.465	1.24326	1.57394	2.87485
0.466	1.24626	1.57872	2.88535
0.467	1.24926	1.58591	2.89535
0.468	1.25126	1.59788	2.90385
0.469	1.25426	1.60386	2.91435
0.47	1.25626	1.61344	2.92335
0.471	1.25926	1.61703	2.93185
0.472	1.26126	1.61942	2.94185
0.473	1.26426	1.6266	2.95235
0.474	1.26726	1.6278	2.96285
0.475	1.27026	1.63139	2.97285
0.476	1.27226	1.63498	2.98135
0.477	1.27526	1.64456	2.99085
0.478	1.27826	1.65653	2.99985
0.479	1.28026	1.66371	3.00885
0.48	1.28326	1.6661	3.01935
0.481	1.28626	1.6697	3.02885
0.482	1.28926	1.67448	3.04085
0.483	1.29226	1.67927	3.05185
0.484	1.29426	1.68885	3.06385
0.485	1.29726	1.69962	3.07485
0.486	1.30026	1.70321	3.08485
0.487	1.30226	1.71039	3.09535
0.488	1.30526	1.72476	3.10585
0.489	1.30826	1.73194	3.11535
0.49	1.31126	1.73792	3.12385
0.491	1.31426	1.7463	3.13435
0.492	1.31626	1.75468	3.14535
0.493	1.31926	1.76306	3.15635
0.494	1.32226	1.77024	3.16685
0.495	1.32526	1.77264	3.17635
0.496	1.32726	1.77383	3.18585
0.497	1.33026	1.78102	3.19685
0.498	1.33326	1.7894	3.20685
0.499	1.33626	1.79658	3.21735
0.5	1.33826	1.79897	3.22735
0.501	1.34126	1.80855	3.23735
0.502	1.34426	1.81812	3.24835
0.503	1.34726	1.82531	3.26035
0.504	1.34926	1.83368	3.27235
0.505	1.35226	1.83847	3.28335
0.506	1.35526	1.84206	3.29335
0.507	1.35726	1.84685	3.30435
0.508	1.36026	1.85284	3.31335
0.509	1.36326	1.85882	3.32435
0.51	1.36526	1.86361	3.33635
0.511	1.36826	1.86481	3.34885
0.512	1.37126	1.8672	3.35885
0.513	1.37426	1.87079	3.36835
0.514	1.37626	1.87917	3.37835
0.515	1.37926	1.89114	3.38785
0.516	1.38226	1.89832	3.39885
0.517	1.38526	1.9079	3.40985
0.518	1.38826	1.91747	3.42185
0.519	1.39026	1.92226	3.43235
0.52	1.39326	1.92585	3.44135
0.521	1.39626	1.93543	3.45185
0.522	1.39926	1.94261	3.46335
0.523	1.40226	1.95219	3.47535
0.524	1.40426	1.95578	3.48735
0.525	1.40726	1.96535	3.49735
0.526	1.41026	1.97254	3.50835
0.527	1.41326	1.98211	3.51985
0.528	1.41626	1.98929	3.53135
0.529	1.41826	1.99289	3.54235
0.53	1.42126	1.99767	3.55235
0.531	1.42426	1.99528	3.56385
0.532	1.42726	2.00007	3.57535
0.533	1.42926	2.01323	3.58685
0.534	1.43226	2.02161	3.59685
0.535	1.43426	2.03358	3.60935
0.536	1.43726	2.03358	3.62135
0.537	1.44026	2.03957	3.63235
0.538	1.44226	2.04675	3.64385
0.539	1.44526	2.05633	3.65535
0.54	1.44826	2.0671	3.66535
0.541	1.45126	2.07787	3.67685
0.542	1.45426	2.08146	3.69085
0.543	1.45626	2.08625	3.70285
0.544	1.45926	2.08984	3.71535
0.545	1.46126	2.09702	3.72735
0.546	1.46426	2.10062	3.73835
0.547	1.46626	2.11618	3.75085
0.548	1.46926	2.12695	3.76335
0.549	1.47126	2.13054	3.77435
0.55	1.47426	2.14251	3.78635
0.551	1.47726	2.15209	3.79885
0.552	1.48026	2.15568	3.80985
0.553	1.48226	2.16166	3.82135
0.554	1.48526	2.16645	3.83435
0.555	1.48726	2.17124	3.84785
0.556	1.49026	2.17722	3.85935
0.557	1.49226	2.17962	3.87335
0.558	1.49526	2.18081	3.88585
0.559	1.49826	2.19039	3.89635
0.56	1.50026	2.19877	3.90885
0.561	1.50326	2.20475	3.92035
0.562	1.50626	2.21074	3.93185
0.563	1.50926	2.21792	3.94285
0.564	1.51126	2.2263	3.95585
0.565	1.51426	2.23468	3.96835
0.566	1.51726	2.24426	3.98185
0.567	1.52026	2.25144	3.99585
0.568	1.52226	2.26101	4.00985
0.569	1.52526	2.2658	4.02035
0.57	1.52826	2.27538	4.03185
0.571	1.53026	2.28256	4.04685
0.572	1.53326	2.29932	4.05885
0.573	1.53626	2.30051	4.07035
0.574	1.53926	2.30889	4.08235
0.575	1.54126	2.31727	4.09435
0.576	1.54526	2.32445	4.10685
0.577	1.54726	2.34002	4.12035
0.578	1.55026	2.3472	4.13135
0.579	1.55326	2.35079	4.14435
0.58	1.55526	2.36156	4.15535
0.581	1.55826	2.37832	4.16835
0.582	1.56126	2.38311	4.18285
0.583	1.56426	2.38191	4.19635
0.584	1.56626	2.3879	4.20785
0.585	1.56926	2.39149	4.21985
0.586	1.57226	2.39987	4.23135
0.587	1.57526	2.40465	4.24335
0.588	1.57826	2.41064	4.25935
0.589	1.58026	2.42261	4.27535
0.59	1.58326	2.42979	4.28735
0.591	1.58626	2.44296	4.29885
0.592	1.58826	2.45373	4.31085
0.593	1.59126	2.46809	4.32135
0.594	1.59426	2.47647	4.33335
0.595	1.59626	2.48246	4.34985
0.596	1.59926	2.48725	4.36435
0.597	1.60226	2.48725	4.37885
0.598	1.60626	2.49203	4.39335
0.599	1.60926	2.50161	4.40485
0.6	1.61226	2.51478	4.41785
0.601	1.61426	2.52316	4.42935
0.602	1.61726	2.53393	4.44385
0.603	1.62026	2.5459	4.45685
0.604	1.62326	2.55548	4.46985
0.605	1.62526	2.55787	4.48385
0.606	1.62826	2.56026	4.49535
0.607	1.63026	2.57702	4.50785
0.608	1.63326	2.5866	4.52335
0.609	1.63626	2.59019	4.53685
0.61	1.63926	2.59976	4.54785
0.611	1.64126	2.60814	4.56085
0.612	1.64426	2.61173	4.57185
0.613	1.64626	2.61892	4.58535
0.614	1.64926	2.6273	4.59985
0.615	1.65226	2.63687	4.61435
0.616	1.65526	2.65124	4.62885
0.617	1.65826	2.66321	4.64335
0.618	1.66126	2.6644	4.65635
0.619	1.66326	2.67039	4.67035
0.62	1.66626	2.67757	4.68435
0.621	1.66926	2.68834	4.69935
0.622	1.67226	2.69672	4.71235
0.623	1.67426	2.69912	4.72585
0.624	1.67726	2.71109	4.73585
0.625	1.68026	2.71827	4.74985
0.626	1.68326	2.72306	4.76485
0.627	1.68626	2.72904	4.77785
0.628	1.68926	2.73981	4.79335
0.629	1.69126	2.747	4.80635
0.63	1.69426	2.75657	4.82085
0.631	1.69726	2.77213	4.83535
0.632	1.70026	2.7865	4.85085
0.633	1.70226	2.79607	4.86535
0.634	1.70526	2.80685	4.88085
0.635	1.70826	2.81403	4.89585
0.636	1.71126	2.81762	4.90785
0.637	1.71326	2.82839	4.92185
0.638	1.71626	2.83438	4.93535
0.639	1.71926	2.83797	4.94935
0.64	1.72226	2.84515	4.96535
0.641	1.72526	2.85592	4.97785
0.642	1.72826	2.8631	4.99435
0.643	1.73126	2.88106	5.00935
0.644	1.73426	2.89662	5.02435
0.645	1.73626	2.905	5.03935
0.646	1.73926	2.91218	5.05435
0.647	1.74126	2.92415	5.06935
0.648	1.74426	2.93612	5.08435
0.649	1.74726	2.93732	5.09935
0.65	1.75026	2.9433	5.10935
0.651	1.75226	2.94929	5.12435
0.652	1.75526	2.96126	5.13935
0.653	1.75826	2.97323	5.14935
0.654	1.76126	2.97682	5.16935
0.655	1.76426	2.98041	5.18435
0.656	1.76626	2.98879	5.19435
0.657	1.76926	3.00555	5.20935
0.658	1.77126	3.01393	5.21935
0.659	1.77526	3.02231	5.23435
0.66	1.77726	3.03428	5.24935
0.661	1.78026	3.04744	5.26435
0.662	1.78326	3.04984	5.27435
0.663	1.78526	3.06181	5.28935
0.664	1.78826	3.07138	5.30435
0.665	1.79026	3.07617	5.31935
0.666	1.79326	3.08934	5.33435
0.667	1.79626	3.10131	5.34935
0.668	1.79926	3.1061	5.35935
0.669	1.80126	3.11328	5.37435
0.67	1.80426	3.12046	5.39435
0.671	1.80726	3.12884	5.40435
0.672	1.80926	3.13482	5.41935
0.673	1.81226	3.1456	5.43935
0.674	1.81526	3.15637	5.45435
0.675	1.81826	3.16475	5.46935
0.676	1.82126	3.17073	5.48435
0.677	1.82326	3.1839	5.49435
0.678	1.82626	3.19228	5.51435
0.679	1.82926	3.20545	5.52435
0.68	1.83226	3.21622	5.53935
0.681	1.83526	3.22699	5.55435
0.682	1.83826	3.23178	5.56935
0.683	1.84126	3.24136	5.58435
0.684	1.84326	3.24495	5.60435
0.685	1.84626	3.25572	5.61935
0.686	1.84826	3.27128	5.63435
0.687	1.85126	3.27607	5.64935
0.688	1.85426	3.28804	5.66435
0.689	1.85726	3.30001	5.67935
0.69	1.85926	3.31078	5.68935
0.691	1.86226	3.32036	5.70435
0.692	1.86526	3.32754	5.71935
0.693	1.86826	3.33592	5.73935
0.694	1.87126	3.33951	5.75435
0.695	1.87326	3.3443	5.76435
0.696	1.87626	3.34669	5.78435
0.697	1.87926	3.35747	5.79935
0.698	1.88126	3.35747	5.81935
0.699	1.88426	3.35866	5.83435
0.7	1.88726	3.35866	5.85435
0.701	1.89026	3.37183	5.86935
0.702	1.89326	3.39098	5.88435
0.703	1.89626	3.41133	5.90435
0.704	1.89926	3.41612	5.92435
0.705	1.90126	3.4245	5.93435
0.706	1.90426	3.43886	5.94935
0.707	1.90726	3.44604	5.96435
0.708	1.91026	3.464	5.97935
0.709	1.91226	3.48435	5.99435
0.71	1.91526	3.49033	6.00935
0.711	1.91826	3.49153	6.02435
0.712	1.92026	3.5035	6.04435
0.713	1.92326	3.51427	6.05435
0.714	1.92626	3.51547	6.06935
0.715	1.92926	3.52265	6.08435
0.716	1.93126	3.53941	6.10435
0.717	1.93426	3.55736	6.11935
0.718	1.93726	3.56455	6.13935
0.719	1.94026	3.57173	6.15435
0.72	1.94326	3.5837	6.16935
0.721	1.94626	3.58968	6.18935
0.722	1.94826	3.59567	6.20435
0.723	1.95126	3.60524	6.21935
0.724	1.95326	3.61961	6.23435
0.725	1.95626	3.62679	6.24935
0.726	1.95926	3.63996	6.26435
0.727	1.96226	3.65073	6.27935
0.728	1.96526	3.65911	6.29435
0.729	1.96826	3.66629	6.30935
0.73	1.97026	3.67706	6.32435
0.731	1.97326	3.68425	6.33935
0.732	1.97626	3.69981	6.35935
0.733	1.97826	3.70579	6.37435
0.734	1.98126	3.72016	6.38935
0.735	1.98426	3.72016	6.40935
0.736	1.98726	3.71896	6.42435
0.737	1.99026	3.72375	6.43935
0.738	1.99226	3.73811	6.45435
0.739	1.99526	3.74769	6.46935
0.74	1.99826	3.75487	6.48435
0.741	2.00126	3.76564	6.49935
0.742	2.00426	3.77402	6.51935
0.743	2.00726	3.7836	6.52935
0.744	2.01026	3.79078	6.54435
0.745	2.01326	3.80275	6.56435
0.746	2.01526	3.81472	6.57935
0.747	2.01826	3.83028	6.59435
0.748	2.02126	3.84345	6.60935
0.749	2.02426	3.85542	6.62935
0.75	2.02726	3.85901	6.64935
0.751	2.03026	3.8638	6.66435
0.752	2.03326	3.88534	6.68435
0.753	2.03626	3.89612	6.70435
0.754	2.03826	3.89612	6.71935
0.755	2.04126	3.90569	6.73435
0.756	2.04326	3.92484	6.74935
0.757	2.04626	3.93322	6.76435
0.758	2.04926	3.93442	6.77935
0.759	2.05226	3.944	6.79435
0.76	2.05526	3.95477	6.80935
0.761	2.05826	3.96195	6.82935
0.762	2.06126	3.96554	6.84435
0.763	2.06326	3.9835	6.85935
0.764	2.06626	4.00145	6.87435
0.765	2.06926	4.01462	6.89435
0.766	2.07126	4.01582	6.90935
0.767	2.07426	4.03018	6.92435
0.768	2.07726	4.03616	6.94435
0.769	2.08026	4.04813	6.95935
0.77	2.08326	4.05532	6.97935
0.771	2.08526	4.06848	6.99435
0.772	2.08826	4.08165	7.01435
0.773	2.09126	4.09003	7.02935
0.774	2.09326	4.10559	7.04935
0.775	2.09626	4.11517	7.06935
0.776	2.09826	4.13432	7.08435
0.777	2.10126	4.14629	7.09935
0.778	2.10426	4.15946	7.11935
0.779	2.10726	4.16903	7.13435
0.78	2.11026	4.17382	7.14935
0.781	2.11326	4.18579	7.16935
0.782	2.11626	4.19297	7.18435
0.783	2.11826	4.21212	7.20435
0.784	2.12126	4.21691	7.22435
0.785	2.12426	4.23008	7.23935
0.786	2.12726	4.24325	7.25935
0.787	2.12926	4.25162	7.27435
0.788	2.13226	4.26359	7.28935
0.789	2.13426	4.27556	7.29935
0.79	2.13726	4.29113	7.31435
0.791	2.14026	4.30788	7.33435
0.792	2.14326	4.31267	7.34935
0.793	2.14626	4.31985	7.36935
0.794	2.14926	4.33661	7.38935
0.795	2.15126	4.34379	7.40435
0.796	2.15426	4.35696	7.42435
0.797	2.15726	4.37372	7.43935
0.798	2.15926	4.3821	7.45935
0.799	2.16226	4.38689	7.47435
0.8	2.16526	4.39886	7.48935
0.801	2.16826	4.41202	7.50435
0.802	2.17026	4.4216	7.52435
0.803	2.17326	4.43716	7.53935
0.804	2.17626	4.44434	7.55935
0.805	2.17826	4.4611	7.57935
0.806	2.18126	4.46828	7.59935
0.807	2.18426	4.47786	7.61435
0.808	2.18726	4.48983	7.62935
0.809	2.18926	4.49581	7.64435
0.81	2.19226	4.50419	7.66435
0.811	2.19526	4.51257	7.68435
0.812	2.19826	4.52334	7.69935
0.813	2.20226	4.52693	7.71435
0.814	2.20426	4.5413	7.72935
0.815	2.20726	4.55327	7.74435
0.816	2.21026	4.56045	7.76435
0.817	2.21326	4.57601	7.78435
0.818	2.21626	4.59157	7.79935
0.819	2.21926	4.60235	7.81435
0.82	2.22226	4.61671	7.83435
0.821	2.22426	4.62509	7.85435
0.822	2.22726	4.64304	7.87435
0.823	2.23026	4.65382	7.88935
0.824	2.23326	4.66938	7.90935
0.825	2.23526	4.67656	7.92435
0.826	2.23826	4.68614	7.94435
0.827	2.24226	4.69092	7.95935
0.828	2.24426	4.70409	7.97435
0.829	2.24726	4.71247	7.98935
0.83	2.25026	4.72205	8.00935
0.831	2.25226	4.72803	8.02935
0.832	2.25526	4.73761	8.04935
0.833	2.25826	4.74239	8.06435
0.834	2.26026	4.75676	8.07935
0.835	2.26326	4.77352	8.09935
0.836	2.26626	4.77711	8.11435
0.837	2.26926	4.79506	8.12935
0.838	2.27126	4.80943	8.14935
0.839	2.27426	4.81421	8.16435
0.84	2.27726	4.83217	8.18435
0.841	2.28026	4.84893	8.20435
0.842	2.28226	4.85491	8.21935
0.843	2.28526	4.86449	8.23935
0.844	2.28726	4.87885	8.25935
0.845	2.29026	4.89561	8.27435
0.846	2.29326	4.91596	8.28935
0.847	2.29526	4.92554	8.30935
0.848	2.29826	4.93152	8.32435
0.849	2.30126	4.9411	8.34435
0.85	2.30426	4.95067	8.36435
0.851	2.30626	4.96264	8.38935
0.852	2.30926	4.97222	8.40935
0.853	2.31226	4.98179	8.42935
0.854	2.31526	4.98898	8.43935
0.855	2.31826	4.99616	8.45435
0.856	2.32126	4.99855	8.46935
0.857	2.32426	5.01292	8.48935
0.858	2.32626	5.03087	8.50435
0.859	2.32926	5.03327	8.51935
0.86	2.33226	5.05361	8.53935
0.861	2.33526	5.07037	8.55435
0.862	2.33826	5.08115	8.58435
0.863	2.34126	5.07995	8.59435
0.864	2.34326	5.08234	8.60935
0.865	2.34626	5.10149	8.62435
0.866	2.34826	5.11346	8.64435
0.867	2.35126	5.11466	8.66435
0.868	2.35426	5.13142	8.67935
0.869	2.35726	5.15536	8.68935
0.87	2.36026	5.17212	8.70935
0.871	2.36226	5.1781	8.72935
0.872	2.36526	5.19127	8.74435
0.873	2.36826	5.20444	8.75935
0.874	2.37126	5.20803	8.78435
0.875	2.37326	5.21641	8.80435
0.876	2.37526	5.22598	8.81935
0.877	2.37926	5.23795	8.83935
0.878	2.38326	5.24154	8.86435
0.879	2.38626	5.2583	8.88435
0.88	2.38826	5.26429	8.89935
0.881	2.39126	5.27267	8.91435
0.882	2.39426	5.29062	8.91435
0.883	2.39726	5.299	8.91435
0.884	2.40026	5.30379	8.91435
0.885	2.40326	5.32174	8.92935
0.886	2.40526	5.33491	8.94435
0.887	2.40826	5.34927	8.96935
0.888	2.41126	5.36723	8.98935
0.889	2.41426	5.37441	9.01435
0.89	2.41626	5.38279	9.03935
0.891	2.41926	5.39117	9.06435
0.892	2.42226	5.39955	9.09435
0.893	2.42526	5.4199	9.11935
0.894	2.42826	5.44144	9.14435
0.895	2.43026	5.46419	9.17435
0.896	2.43326	5.47496	9.19935
0.897	2.43626	5.48334	9.22435
0.898	2.43926	5.48334	9.24935
0.899	2.44126	5.49291	9.27435
0.9	2.44426	5.4965	9.29435
0.901	2.44826	5.50847	9.31935
0.902	2.45026	5.52523	9.34435
0.903	2.45326	5.53361	9.36935
0.904	2.45526	5.5384	9.39935
0.905	2.45826	5.56114	9.41935
0.906	2.46026	5.56593	9.44435
0.907	2.46326	5.58628	9.46935
0.908	2.46626	5.59226	9.49435
0.909	2.46826	5.59945	9.52435
0.91	2.47126	5.6162	9.54935
0.911	2.47426	5.63177	9.56935
0.912	2.47726	5.64374	9.58935
0.913	2.48026	5.66049	9.61935
0.914	2.48226	5.67845	9.64435
0.915	2.48526	5.68204	9.66935
0.916	2.48926	5.68204	9.69435
0.917	2.49126	5.69162	9.71435
0.918	2.49426	5.71556	9.74435
0.919	2.49626	5.7371	9.77435
0.92	2.49926	5.75625	9.79935
0.921	2.50226	5.77181	9.81935
0.922	2.50426	5.78378	9.83935
0.923	2.50726	5.79216	9.85935
0.924	2.51026	5.80533	9.88435
0.925	2.51326	5.82329	9.90935
0.926	2.51626	5.84244	9.93935
0.927	2.51826	5.84723	9.95935
0.928	2.52126	5.84962	9.98935
0.929	2.52426	5.86997	10.0094
0.93	2.52626	5.88792	10.0294
0.931	2.52926	5.90708	10.0543
0.932	2.53226	5.91665	10.0794
0.933	2.53426	5.9382	10.1044
0.934	2.53726	5.95136	10.1344
0.935	2.54126	5.96333	10.1644
0.936	2.54426	5.98249	10.1894
0.937	2.54726	5.99206	10.2094
0.938	2.55026	6.00523	10.2343
0.939	2.55326	6.03635	10.2594
0.94	2.55526	6.05072	10.2844
0.941	2.55826	6.06388	10.3094
0.942	2.56126	6.08064	10.3344
0.943	2.56426	6.10099	10.3594
0.944	2.56726	6.12014	10.3844
0.945	2.57026	6.13451	10.4094
0.946	2.57326	6.13929	10.4394
0.947	2.57526	6.14528	10.4594
0.948	2.57926	6.16084	10.4844
0.949	2.58126	6.18239	10.5094
0.95	2.58326	6.18119	10.5394
0.951	2.58626	6.19555	10.5644
0.952	2.58926	6.2147	10.5894
0.953	2.59126	6.23146	10.6094
0.954	2.59426	6.24822	10.6344
0.955	2.59626	6.26498	10.6644
0.956	2.59926	6.28413	10.6894
0.957	2.60226	6.29371	10.7094
0.958	2.60426	6.31406	10.7343
0.959	2.60726	6.32004	10.7494
0.96	2.61026	6.32243	10.7694
0.961	2.61226	6.3344	10.7994
0.962	2.61526	6.338	10.8244
0.963	2.61826	6.35236	10.8494
0.964	2.62126	6.37151	10.8744
0.965	2.62426	6.39665	10.8994
0.966	2.62726	6.40862	10.9294
0.967	2.63026	6.43016	10.9494
0.968	2.63226	6.44812	10.9744
0.969	2.63526	6.46368	10.9993
0.97	2.63826	6.46488	11.0294
0.971	2.64126	6.47326	11.0544
0.972	2.64326	6.48403	11.0794
0.973	2.64626	6.49361	11.0994
0.974	2.64926	6.50917	11.1244
0.975	2.65226	6.52114	11.1444
0.976	2.65526	6.52832	11.1694
0.977	2.65826	6.55106	11.1944
0.978	2.66126	6.57979	11.2144
0.979	2.66326	6.58458	11.2344
0.98	2.66626	6.60014	11.2594
0.981	2.66926	6.62647	11.2944
0.982	2.67226	6.63365	11.3243
0.983	2.67526	6.64922	11.3494
0.984	2.67826	6.65999	11.3644
0.985	2.68026	6.68393	11.3894
0.986	2.68326	6.68393	11.4144
0.987	2.68626	6.70787	11.4394
0.988	2.68926	6.72702	11.4644
0.989	2.69226	6.74258	11.4894
0.99	2.69526	6.7366	11.5194
0.991	2.69826	6.75216	11.5444
0.992	2.70026	6.77131	11.5694
0.993	2.70326	6.77969	11.5944
0.994	2.70626	6.79884	11.6244
0.995	2.70926	6.79645	11.6544
0.996	2.71226	6.81081	11.6694
[truncated: 3 more rows]

## Sheet: Figure 3D
Figure 3D
pH	Rectification Ratio	Zeta potential (mV)
4	0.48	1.027
5	3.15	-5.003
6	5.31	-19.808
7	9.44	-41.33
8	15.82	-41.68
9	21.68	-49.85
10	38.57	-64.89

## Sheet: Figure 3E
Figure 3E
Concentration (M)	Rectification Ratio
	KCl	K2SO4	BaCl2
1e-06	15.03	10.84	16.18
1e-05	16.86	32.7	36.33
0.0001	30.2	20.74	20.9
0.001	13.78	13.61	15.05
0.01	10.57	12.97	14.62
0.1	9.44	9.67	12.6

## Sheet: Figure 3F
Figure 3F
Potential (V)	Current (μA)
	OFF	ON
-1	-1.63765	-2.99281
-0.999	-1.63615	-2.98781
-0.998	-1.63415	-2.98281
-0.997	-1.63265	-2.98031
-0.996	-1.63215	-2.98281
-0.995	-1.63215	-2.98031
-0.994	-1.63315	-2.98281
-0.993	-1.63215	-2.98031
-0.992	-1.63065	-2.98031
-0.991	-1.62965	-2.98031
-0.99	-1.62915	-2.97781
-0.989	-1.62965	-2.97281
-0.988	-1.62865	-2.97281
-0.987	-1.62715	-2.97031
-0.986	-1.62665	-2.96531
-0.985	-1.62765	-2.96281
-0.984	-1.62615	-2.96281
-0.983	-1.62465	-2.96281
-0.982	-1.62365	-2.96031
-0.981	-1.62315	-2.96281
-0.98	-1.62365	-2.96031
-0.979	-1.62315	-2.96031
-0.978	-1.62165	-2.95781
-0.977	-1.62015	-2.95781
-0.976	-1.61915	-2.95281
-0.975	-1.61815	-2.95281
-0.974	-1.61815	-2.95281
-0.973	-1.61765	-2.95281
-0.972	-1.61715	-2.95031
-0.971	-1.61615	-2.95281
-0.97	-1.61565	-2.95031
-0.969	-1.61515	-2.95031
-0.968	-1.61415	-2.94781
-0.967	-1.61265	-2.94531
-0.966	-1.61065	-2.94281
-0.965	-1.60815	-2.94031
-0.964	-1.60665	-2.94031
-0.963	-1.60515	-2.94031
-0.962	-1.60415	-2.93781
-0.961	-1.60415	-2.93781
-0.96	-1.60365	-2.93781
-0.959	-1.60315	-2.93531
-0.958	-1.60265	-2.93531
-0.957	-1.60215	-2.93281
-0.956	-1.60165	-2.93031
-0.955	-1.60065	-2.92531
-0.954	-1.59965	-2.92281
-0.953	-1.59765	-2.92281
-0.952	-1.59665	-2.92281
-0.951	-1.59615	-2.92281
-0.95	-1.59615	-2.92281
-0.949	-1.59565	-2.91781
-0.948	-1.59565	-2.91531
-0.947	-1.59615	-2.91281
-0.946	-1.59615	-2.91281
-0.945	-1.59415	-2.91531
-0.944	-1.59315	-2.91281
-0.943	-1.59215	-2.91031
-0.942	-1.59115	-2.90781
-0.941	-1.58965	-2.90531
-0.94	-1.58765	-2.90281
-0.939	-1.58615	-2.90031
-0.938	-1.58565	-2.89781
-0.937	-1.58465	-2.89781
-0.936	-1.58365	-2.89781
-0.935	-1.58165	-2.89781
-0.934	-1.58015	-2.89781
-0.933	-1.58015	-2.89781
-0.932	-1.58015	-2.89781
-0.931	-1.57865	-2.89531
-0.93	-1.57865	-2.89281
-0.929	-1.57815	-2.89031
-0.928	-1.57865	-2.89031
-0.927	-1.57865	-2.88781
-0.926	-1.57815	-2.88281
-0.925	-1.57665	-2.88031
-0.924	-1.57515	-2.88031
-0.923	-1.57365	-2.87781
-0.922	-1.57215	-2.87531
-0.921	-1.57065	-2.87781
-0.92	-1.56865	-2.87781
-0.919	-1.56815	-2.87531
-0.918	-1.56665	-2.87031
-0.917	-1.56465	-2.86781
-0.916	-1.56415	-2.86531
-0.915	-1.56215	-2.86281
-0.914	-1.56065	-2.86281
-0.913	-1.55965	-2.85781
-0.912	-1.55765	-2.85781
-0.911	-1.55615	-2.85781
-0.91	-1.55565	-2.85781
-0.909	-1.55365	-2.85531
-0.908	-1.55265	-2.85531
-0.907	-1.55215	-2.85281
-0.906	-1.55115	-2.85031
-0.905	-1.55065	-2.84531
-0.904	-1.54815	-2.84531
-0.903	-1.54665	-2.84531
-0.902	-1.54565	-2.84281
-0.901	-1.54565	-2.84281
-0.9	-1.54465	-2.84031
-0.899	-1.54515	-2.83781
-0.898	-1.54465	-2.83531
-0.897	-1.54415	-2.83531
-0.896	-1.54265	-2.83531
-0.895	-1.54265	-2.83531
-0.894	-1.54215	-2.83031
-0.893	-1.54065	-2.83031
-0.892	-1.53965	-2.82531
-0.891	-1.53865	-2.82531
-0.89	-1.53865	-2.82281
-0.889	-1.53815	-2.82031
-0.888	-1.53765	-2.82031
-0.887	-1.53715	-2.81781
-0.886	-1.53665	-2.81781
-0.885	-1.53615	-2.81781
-0.884	-1.53515	-2.81531
-0.883	-1.53365	-2.81281
-0.882	-1.53215	-2.81031
-0.881	-1.53115	-2.80531
-0.88	-1.53015	-2.80531
-0.879	-1.52965	-2.80531
-0.878	-1.52865	-2.80281
-0.877	-1.52715	-2.80281
-0.876	-1.52565	-2.80031
-0.875	-1.52515	-2.80281
-0.874	-1.52415	-2.80031
-0.873	-1.52315	-2.80031
-0.872	-1.52115	-2.80031
-0.871	-1.51965	-2.79781
-0.87	-1.51715	-2.79531
-0.869	-1.51565	-2.79281
-0.868	-1.51365	-2.79281
-0.867	-1.51215	-2.79031
-0.866	-1.51165	-2.78531
-0.865	-1.51015	-2.78281
-0.864	-1.51015	-2.78031
-0.863	-1.51015	-2.77781
-0.862	-1.50965	-2.77781
-0.861	-1.50815	-2.77781
-0.86	-1.50865	-2.77781
-0.859	-1.50915	-2.77531
-0.858	-1.50965	-2.77281
-0.857	-1.50815	-2.77281
-0.856	-1.50665	-2.77031
-0.855	-1.50565	-2.76781
-0.854	-1.50365	-2.76531
-0.853	-1.50315	-2.76531
-0.852	-1.50215	-2.76281
-0.851	-1.50015	-2.75531
-0.85	-1.49965	-2.75281
-0.849	-1.49765	-2.75281
-0.848	-1.49615	-2.75031
-0.847	-1.49515	-2.75281
-0.846	-1.49415	-2.75281
-0.845	-1.49365	-2.75031
-0.844	-1.49265	-2.75031
-0.843	-1.49165	-2.74781
-0.842	-1.49065	-2.74531
-0.841	-1.48965	-2.74281
-0.84	-1.48815	-2.74281
-0.839	-1.48665	-2.73781
-0.838	-1.48615	-2.73531
-0.837	-1.48615	-2.73531
-0.836	-1.48565	-2.73281
-0.835	-1.48515	-2.73281
-0.834	-1.48365	-2.72781
-0.833	-1.48165	-2.72781
-0.832	-1.48015	-2.72781
-0.831	-1.47965	-2.72531
-0.83	-1.47815	-2.72281
-0.829	-1.47815	-2.71781
-0.828	-1.47815	-2.71531
-0.827	-1.47765	-2.71531
-0.826	-1.47615	-2.71281
-0.825	-1.47465	-2.71031
-0.824	-1.47365	-2.70781
-0.823	-1.47265	-2.70531
-0.822	-1.47265	-2.70531
-0.821	-1.47215	-2.70531
-0.82	-1.47115	-2.70031
-0.819	-1.47065	-2.69781
-0.818	-1.46915	-2.69781
-0.817	-1.46815	-2.69781
-0.816	-1.46715	-2.69531
-0.815	-1.46665	-2.69031
-0.814	-1.46465	-2.68781
-0.813	-1.46315	-2.68531
-0.812	-1.46165	-2.68281
-0.811	-1.46165	-2.68281
-0.81	-1.46115	-2.68031
-0.809	-1.46015	-2.67781
-0.808	-1.45915	-2.67781
-0.807	-1.45815	-2.67781
-0.806	-1.45765	-2.67531
-0.805	-1.45715	-2.67281
-0.804	-1.45665	-2.66781
-0.803	-1.45665	-2.66531
-0.802	-1.45515	-2.66281
-0.801	-1.45365	-2.65781
-0.8	-1.45215	-2.65281
-0.799	-1.45015	-2.65031
-0.798	-1.44915	-2.64781
-0.797	-1.44815	-2.64531
-0.796	-1.44715	-2.64281
-0.795	-1.44615	-2.64031
-0.794	-1.44565	-2.63781
-0.793	-1.44515	-2.63531
-0.792	-1.44365	-2.63531
-0.791	-1.44215	-2.63281
-0.79	-1.44115	-2.63031
-0.789	-1.44015	-2.62781
-0.788	-1.43965	-2.62531
-0.787	-1.43765	-2.62781
-0.786	-1.43565	-2.62531
-0.785	-1.43465	-2.62531
-0.784	-1.43365	-2.62281
-0.783	-1.43265	-2.62031
-0.782	-1.43115	-2.61781
-0.781	-1.42915	-2.61781
-0.78	-1.42765	-2.61781
-0.779	-1.42665	-2.61531
-0.778	-1.42565	-2.61281
-0.777	-1.42465	-2.61031
-0.776	-1.42415	-2.61031
-0.775	-1.42315	-2.61031
-0.774	-1.42265	-2.60781
-0.773	-1.42215	-2.60281
-0.772	-1.42265	-2.60031
-0.771	-1.42215	-2.59781
-0.77	-1.42015	-2.59531
-0.769	-1.41765	-2.59281
-0.768	-1.41565	-2.59281
-0.767	-1.41515	-2.59031
-0.766	-1.41465	-2.58781
-0.765	-1.41365	-2.58531
-0.764	-1.41265	-2.58031
-0.763	-1.41165	-2.57781
-0.762	-1.41065	-2.57531
-0.761	-1.41015	-2.57031
-0.76	-1.40865	-2.56781
-0.759	-1.40665	-2.56781
-0.758	-1.40465	-2.56281
-0.757	-1.40215	-2.55781
-0.756	-1.40165	-2.55531
-0.755	-1.40265	-2.55281
-0.754	-1.40115	-2.55031
-0.753	-1.39915	-2.54781
-0.752	-1.39765	-2.54781
-0.751	-1.39765	-2.54781
-0.75	-1.39765	-2.54531
-0.749	-1.39665	-2.54281
-0.748	-1.39715	-2.53781
-0.747	-1.39565	-2.53531
-0.746	-1.39465	-2.53531
-0.745	-1.39415	-2.53281
-0.744	-1.39215	-2.53281
-0.743	-1.39215	-2.53281
-0.742	-1.39115	-2.53031
-0.741	-1.39015	-2.52781
-0.74	-1.39015	-2.52531
-0.739	-1.38815	-2.52281
-0.738	-1.38565	-2.52031
-0.737	-1.38365	-2.51781
-0.736	-1.38315	-2.51531
-0.735	-1.38215	-2.51031
-0.734	-1.38115	-2.50781
-0.733	-1.38065	-2.50531
-0.732	-1.38065	-2.50031
-0.731	-1.38015	-2.50031
-0.73	-1.37965	-2.49781
-0.729	-1.37765	-2.49281
-0.728	-1.37715	-2.49206
-0.727	-1.37665	-2.49056
-0.726	-1.37565	-2.48931
-0.725	-1.37515	-2.48806
-0.724	-1.37365	-2.48506
-0.723	-1.37265	-2.48431
-0.722	-1.37165	-2.48131
-0.721	-1.37115	-2.47956
-0.72	-1.37015	-2.47806
-0.719	-1.36965	-2.47556
-0.718	-1.36915	-2.47131
-0.717	-1.36715	-2.46806
-0.716	-1.36515	-2.46581
-0.715	-1.36365	-2.46581
-0.714	-1.36315	-2.46581
-0.713	-1.36165	-2.46506
-0.712	-1.36115	-2.46256
-0.711	-1.36065	-2.46181
-0.71	-1.35965	-2.45956
-0.709	-1.35815	-2.45556
-0.708	-1.35565	-2.45281
-0.707	-1.35315	-2.45131
-0.706	-1.35165	-2.45081
-0.705	-1.35065	-2.44806
-0.704	-1.34965	-2.44331
-0.703	-1.34915	-2.44081
-0.702	-1.34765	-2.43881
-0.701	-1.34615	-2.43731
-0.7	-1.34515	-2.43531
-0.699	-1.34415	-2.43256
-0.698	-1.34365	-2.43006
-0.697	-1.34265	-2.42781
-0.696	-1.34115	-2.42706
-0.695	-1.34015	-2.42356
-0.694	-1.33965	-2.42081
-0.693	-1.33815	-2.42056
-0.692	-1.33565	-2.41906
-0.691	-1.33465	-2.41656
-0.69	-1.33365	-2.41481
-0.689	-1.33265	-2.41356
-0.688	-1.33115	-2.41056
-0.687	-1.32965	-2.40756
-0.686	-1.32865	-2.40431
-0.685	-1.32815	-2.40231
-0.684	-1.32515	-2.39881
-0.683	-1.32365	-2.39556
-0.682	-1.32115	-2.39231
-0.681	-1.32015	-2.39006
-0.68	-1.31965	-2.38781
-0.679	-1.31965	-2.38631
-0.678	-1.31815	-2.38381
-0.677	-1.31665	-2.38131
-0.676	-1.31615	-2.37706
-0.675	-1.31465	-2.37606
-0.674	-1.31265	-2.37456
-0.673	-1.31165	-2.37306
-0.672	-1.31015	-2.37081
-0.671	-1.30815	-2.36831
-0.67	-1.30715	-2.36456
-0.669	-1.30565	-2.36131
-0.668	-1.30415	-2.35981
-0.667	-1.30365	-2.35781
-0.666	-1.30315	-2.35581
-0.665	-1.30215	-2.35456
-0.664	-1.30115	-2.35106
-0.663	-1.29965	-2.34831
-0.662	-1.29865	-2.34531
-0.661	-1.29815	-2.34131
-0.66	-1.29665	-2.33956
-0.659	-1.29515	-2.33781
-0.658	-1.29365	-2.33506
-0.657	-1.29265	-2.33056
-0.656	-1.29065	-2.32756
-0.655	-1.28965	-2.32681
-0.654	-1.28665	-2.32406
-0.653	-1.28615	-2.32256
-0.652	-1.28515	-2.32031
-0.651	-1.28565	-2.31756
-0.65	-1.28415	-2.31306
-0.649	-1.28315	-2.31056
-0.648	-1.28165	-2.30931
-0.647	-1.28065	-2.30731
-0.646	-1.27965	-2.30206
-0.645	-1.27765	-2.29881
-0.644	-1.27615	-2.29556
-0.643	-1.27415	-2.29381
-0.642	-1.27365	-2.29106
-0.641	-1.27215	-2.28806
-0.64	-1.27065	-2.28631
-0.639	-1.26915	-2.28306
-0.638	-1.26765	-2.28156
-0.637	-1.26615	-2.27881
-0.636	-1.26515	-2.27756
-0.635	-1.26415	-2.27581
-0.634	-1.26315	-2.27356
-0.633	-1.26165	-2.27131
-0.632	-1.26065	-2.27006
-0.631	-1.25965	-2.26856
-0.63	-1.25965	-2.26406
-0.629	-1.25965	-2.26081
-0.628	-1.25815	-2.25806
-0.627	-1.25615	-2.25506
-0.626	-1.25465	-2.25131
-0.625	-1.25365	-2.24856
-0.624	-1.25315	-2.24656
-0.623	-1.25165	-2.24456
-0.622	-1.25015	-2.24231
-0.621	-1.24915	-2.23856
-0.62	-1.24815	-2.23381
-0.619	-1.24715	-2.23031
-0.618	-1.24615	-2.22856
-0.617	-1.24565	-2.22781
-0.616	-1.24365	-2.22481
-0.615	-1.24165	-2.22206
-0.614	-1.24015	-2.22006
-0.613	-1.23915	-2.21806
-0.612	-1.23715	-2.21431
-0.611	-1.23615	-2.21106
-0.61	-1.23565	-2.20981
-0.609	-1.23315	-2.20706
-0.608	-1.23215	-2.20356
-0.607	-1.23065	-2.20056
-0.606	-1.22915	-2.19806
-0.605	-1.22715	-2.19331
-0.604	-1.22565	-2.18956
-0.603	-1.22415	-2.18781
-0.602	-1.22265	-2.18781
-0.601	-1.22115	-2.18406
-0.6	-1.22015	-2.18106
-0.599	-1.21865	-2.17856
-0.598	-1.21765	-2.17531
-0.597	-1.21665	-2.17131
-0.596	-1.21515	-2.16781
-0.595	-1.21315	-2.16631
-0.594	-1.21165	-2.16381
-0.593	-1.21015	-2.16031
-0.592	-1.20815	-2.15781
-0.591	-1.20615	-2.15606
-0.59	-1.20465	-2.15306
-0.589	-1.20365	-2.15131
-0.588	-1.20215	-2.14806
-0.587	-1.20115	-2.14456
-0.586	-1.20065	-2.14181
-0.585	-1.19965	-2.13856
-0.584	-1.19765	-2.13581
-0.583	-1.19565	-2.13431
-0.582	-1.19415	-2.13356
-0.581	-1.19315	-2.13181
-0.58	-1.19265	-2.13031
-0.579	-1.19115	-2.12656
-0.578	-1.19015	-2.12281
-0.577	-1.18815	-2.11956
-0.576	-1.18715	-2.11931
-0.575	-1.18515	-2.11856
-0.574	-1.18465	-2.11531
-0.573	-1.18315	-2.11206
-0.572	-1.18215	-2.10831
-0.571	-1.18115	-2.10531
-0.57	-1.17915	-2.10256
-0.569	-1.17715	-2.10006
-0.568	-1.17665	-2.09906
-0.567	-1.17465	-2.09581
-0.566	-1.17315	-2.09231
-0.565	-1.17215	-2.08956
-0.564	-1.17065	-2.08606
-0.563	-1.16965	-2.08306
-0.562	-1.16865	-2.08106
-0.561	-1.16765	-2.07881
-0.56	-1.16715	-2.07481
-0.559	-1.16565	-2.07306
-0.558	-1.16415	-2.07131
-0.557	-1.16315	-2.06906
-0.556	-1.16165	-2.06731
-0.555	-1.16015	-2.06431
-0.554	-1.15765	-2.06056
-0.553	-1.15615	-2.05681
-0.552	-1.15515	-2.05556
-0.551	-1.15365	-2.05256
-0.55	-1.15265	-2.04856
-0.549	-1.15065	-2.04481
-0.548	-1.14865	-2.04081
-0.547	-1.14715	-2.03706
-0.546	-1.14565	-2.03431
-0.545	-1.14465	-2.03256
-0.544	-1.14365	-2.03181
-0.543	-1.14215	-2.02881
-0.542	-1.14065	-2.02631
-0.541	-1.13915	-2.02281
-0.54	-1.13815	-2.01806
-0.539	-1.13815	-2.01506
-0.538	-1.13715	-2.01156
-0.537	-1.13565	-2.00981
-0.536	-1.13465	-2.00831
-0.535	-1.13365	-2.00506
-0.534	-1.13265	-2.00131
-0.533	-1.13115	-1.99756
-0.532	-1.12915	-1.99456
-0.531	-1.12865	-1.99181
-0.53	-1.12715	-1.98856
-0.529	-1.12565	-1.98656
-0.528	-1.12365	-1.98681
-0.527	-1.12215	-1.98381
-0.526	-1.12065	-1.98106
-0.525	-1.11865	-1.97956
-0.524	-1.11765	-1.97781
-0.523	-1.11615	-1.97431
-0.522	-1.11515	-1.97081
-0.521	-1.11315	-1.96731
-0.52	-1.11165	-1.96431
-0.519	-1.11015	-1.96131
-0.518	-1.10815	-1.95906
-0.517	-1.10715	-1.95606
-0.516	-1.10565	-1.95481
-0.515	-1.10465	-1.95231
-0.514	-1.10315	-1.94981
-0.513	-1.10215	-1.94706
-0.512	-1.10065	-1.94356
-0.511	-1.09865	-1.94106
-0.51	-1.09715	-1.93756
-0.509	-1.09465	-1.93381
-0.508	-1.09315	-1.93081
-0.507	-1.09165	-1.92781
-0.506	-1.09015	-1.92506
-0.505	-1.08765	-1.92206
-0.504	-1.08565	-1.92081
-0.503	-1.08365	-1.91731
-0.502	-1.08265	-1.91406
-0.501	-1.08165	-1.91206
-0.5	-1.08015	-1.90981
-0.499	-1.07865	-1.90756
-0.498	-1.07815	-1.90431
-0.497	-1.07715	-1.90056
-0.496	-1.07615	-1.89756
-0.495	-1.07515	-1.89556
-0.494	-1.07365	-1.89356
-0.493	-1.07215	-1.89006
-0.492	-1.07015	-1.88706
-0.491	-1.06865	-1.88456
-0.49	-1.06715	-1.88131
-0.489	-1.06565	-1.87756
-0.488	-1.06365	-1.87531
-0.487	-1.06265	-1.87081
-0.486	-1.06115	-1.86706
-0.485	-1.05965	-1.86381
-0.484	-1.05815	-1.86006
-0.483	-1.05665	-1.85631
-0.482	-1.05515	-1.85356
-0.481	-1.05415	-1.85206
-0.48	-1.05215	-1.84781
-0.479	-1.05115	-1.84381
-0.478	-1.04965	-1.84006
-0.477	-1.04815	-1.83731
-0.476	-1.04615	-1.83556
-0.475	-1.04415	-1.83281
-0.474	-1.04165	-1.82856
-0.473	-1.04015	-1.82656
-0.472	-1.03815	-1.82506
-0.471	-1.03665	-1.82231
-0.47	-1.03565	-1.81931
-0.469	-1.03415	-1.81531
-0.468	-1.03265	-1.81156
-0.467	-1.03115	-1.80906
-0.466	-1.03015	-1.80531
-0.465	-1.02865	-1.80256
-0.464	-1.02815	-1.80006
-0.463	-1.02665	-1.79856
-0.462	-1.02565	-1.79606
-0.461	-1.02415	-1.79281
-0.46	-1.02215	-1.78906
-0.459	-1.02015	-1.78581
-0.458	-1.01865	-1.78281
-0.457	-1.01715	-1.78081
-0.456	-1.01565	-1.77856
-0.455	-1.01365	-1.77631
-0.454	-1.01215	-1.77256
-0.453	-1.01115	-1.76956
-0.452	-1.00965	-1.76606
-0.451	-1.00815	-1.76281
-0.45	-1.00665	-1.75956
-0.449	-1.00515	-1.75606
-0.448	-1.00315	-1.75281
-0.447	-1.00115	-1.75081
-0.446	-0.99965	-1.74856
-0.445	-0.99765	-1.74506
-0.444	-0.99665	-1.74231
-0.443	-0.99515	-1.73981
-0.442	-0.99315	-1.73656
-0.441	-0.99115	-1.73256
-0.44	-0.99065	-1.72831
-0.439	-0.98915	-1.72506
-0.438	-0.98665	-1.72206
-0.437	-0.98515	-1.71906
-0.436	-0.98365	-1.71581
-0.435	-0.98115	-1.71206
-0.434	-0.97965	-1.71056
-0.433	-0.97815	-1.70856
-0.432	-0.97715	-1.70556
-0.431	-0.97565	-1.70256
-0.43	-0.97415	-1.69831
-0.429	-0.97265	-1.69506
-0.428	-0.97115	-1.69231
-0.427	-0.96965	-1.69031
-0.426	-0.96765	-1.68856
-0.425	-0.96615	-1.68481
-0.424	-0.96465	-1.68106
-0.423	-0.96265	-1.67831
-0.422	-0.96115	-1.67581
-0.421	-0.95965	-1.67056
-0.42	-0.95865	-1.66681
-0.419	-0.95665	-1.66306
-0.418	-0.95465	-1.65981
-0.417	-0.95315	-1.65731
-0.416	-0.95115	-1.65381
-0.415	-0.95015	-1.64956
-0.414	-0.94915	-1.64631
-0.413	-0.94815	-1.64181
-0.412	-0.94665	-1.63806
-0.411	-0.94465	-1.63506
-0.41	-0.94365	-1.63156
-0.409	-0.94215	-1.62806
-0.408	-0.94065	-1.62531
-0.407	-0.93865	-1.62256
-0.406	-0.93715	-1.61931
-0.405	-0.93565	-1.61556
-0.404	-0.93415	-1.61256
-0.403	-0.93215	-1.60906
-0.402	-0.93115	-1.60606
-0.401	-0.92915	-1.60231
-0.4	-0.92765	-1.59931
-0.399	-0.92615	-1.59631
-0.398	-0.92415	-1.59256
-0.397	-0.92165	-1.58881
-0.396	-0.92015	-1.58656
-0.395	-0.91865	-1.58281
-0.394	-0.91715	-1.57956
-0.393	-0.91615	-1.57606
-0.392	-0.91465	-1.57306
-0.391	-0.91365	-1.57031
-0.39	-0.91165	-1.56706
-0.389	-0.90965	-1.56456
-0.388	-0.90865	-1.56231
-0.387	-0.90715	-1.55831
-0.386	-0.90565	-1.55581
-0.385	-0.90365	-1.55306
-0.384	-0.90165	-1.55031
-0.383	-0.90065	-1.54706
-0.382	-0.89915	-1.54331
-0.381	-0.89715	-1.53956
-0.38	-0.89515	-1.53506
-0.379	-0.89365	-1.53206
-0.378	-0.89165	-1.52981
-0.377	-0.89015	-1.52706
-0.376	-0.88765	-1.52331
-0.375	-0.88565	-1.51956
-0.374	-0.88415	-1.51681
-0.373	-0.88265	-1.51331
-0.372	-0.88165	-1.50881
-0.371	-0.88065	-1.50481
-0.37	-0.87915	-1.50156
-0.369	-0.87765	-1.49756
-0.368	-0.87615	-1.49531
-0.367	-0.87465	-1.49331
-0.366	-0.87265	-1.48831
-0.365	-0.87065	-1.48456
-0.364	-0.86915	-1.48081
-0.363	-0.86715	-1.47656
-0.362	-0.86615	-1.47281
-0.361	-0.86365	-1.46956
-0.36	-0.86165	-1.46606
-0.359	-0.86015	-1.46256
-0.358	-0.85865	-1.46031
-0.357	-0.85715	-1.45681
-0.356	-0.85515	-1.45331
-0.355	-0.85365	-1.44981
-0.354	-0.85265	-1.44606
-0.353	-0.85065	-1.44181
-0.352	-0.84865	-1.43806
-0.351	-0.84615	-1.43406
-0.35	-0.84465	-1.43106
-0.349	-0.84315	-1.42756
-0.348	-0.84115	-1.42381
-0.347	-0.83965	-1.42106
-0.346	-0.83715	-1.41681
-0.345	-0.83615	-1.41381
-0.344	-0.83465	-1.41056
-0.343	-0.83265	-1.40656
-0.342	-0.83065	-1.40306
-0.341	-0.82865	-1.40056
-0.34	-0.82715	-1.39706
-0.339	-0.82515	-1.39306
-0.338	-0.82365	-1.38856
-0.337	-0.82165	-1.38481
-0.336	-0.82015	-1.38131
-0.335	-0.81815	-1.37756
-0.334	-0.81615	-1.37331
-0.333	-0.81465	-1.36881
-0.332	-0.81265	-1.36481
-0.331	-0.81115	-1.36106
-0.33	-0.80915	-1.35756
-0.329	-0.80765	-1.35456
-0.328	-0.80565	-1.35206
-0.327	-0.80365	-1.34906
-0.326	-0.80165	-1.34456
-0.325	-0.79965	-1.34231
-0.324	-0.79765	-1.33856
-0.323	-0.79515	-1.33356
-0.322	-0.79315	-1.32981
-0.321	-0.79115	-1.32606
-0.32	-0.78965	-1.32231
-0.319	-0.78815	-1.31881
-0.318	-0.78615	-1.31581
-0.317	-0.78415	-1.31231
-0.316	-0.78165	-1.30856
-0.315	-0.78015	-1.30481
-0.314	-0.77815	-1.30106
-0.313	-0.77615	-1.29756
-0.312	-0.77465	-1.29331
-0.311	-0.77265	-1.28931
-0.31	-0.77015	-1.28531
-0.309	-0.76815	-1.28231
-0.308	-0.76665	-1.27856
-0.307	-0.76515	-1.27406
-0.306	-0.76315	-1.27106
-0.305	-0.76115	-1.26781
-0.304	-0.75965	-1.26456
-0.303	-0.75815	-1.26081
-0.302	-0.75615	-1.25606
-0.301	-0.75415	-1.25206
-0.3	-0.75165	-1.24906
-0.299	-0.74965	-1.24556
-0.298	-0.74815	-1.24231
-0.297	-0.74615	-1.23931
-0.296	-0.74365	-1.23481
-0.295	-0.74165	-1.23081
-0.294	-0.74015	-1.22731
-0.293	-0.73815	-1.22331
-0.292	-0.73615	-1.21931
-0.291	-0.73415	-1.21481
-0.29	-0.73165	-1.21081
-0.289	-0.73015	-1.20756
-0.288	-0.72815	-1.20431
-0.287	-0.72615	-1.20081
-0.286	-0.72415	-1.19706
-0.285	-0.72215	-1.19381
-0.284	-0.72065	-1.19006
-0.283	-0.71915	-1.18581
-0.282	-0.71715	-1.18231
-0.281	-0.71515	-1.17831
-0.28	-0.71315	-1.17481
-0.279	-0.71115	-1.17131
-0.278	-0.70915	-1.16806
-0.277	-0.70715	-1.16406
-0.276	-0.70465	-1.16031
-0.275	-0.70315	-1.15531
-0.274	-0.70115	-1.15106
-0.273	-0.69915	-1.14731
-0.272	-0.69715	-1.14456
-0.271	-0.69465	-1.14056
-0.27	-0.69265	-1.13631
-0.269	-0.69065	-1.13206
-0.268	-0.68865	-1.12806
-0.267	-0.68715	-1.12456
-0.266	-0.68515	-1.12131
-0.265	-0.68265	-1.11731
-0.264	-0.68065	-1.11306
-0.263	-0.67915	-1.10856
-0.262	-0.67715	-1.10406
-0.261	-0.67515	-1.10006
-0.26	-0.67315	-1.09631
-0.259	-0.67115	-1.09281
-0.258	-0.66915	-1.08931
-0.257	-0.66715	-1.08531
-0.256	-0.66465	-1.08156
-0.255	-0.66265	-1.07806
-0.254	-0.66065	-1.07506
-0.253	-0.65815	-1.07156
-0.252	-0.65615	-1.06781
-0.251	-0.65465	-1.06456
-0.25	-0.65265	-1.06031
-0.249	-0.65015	-1.05631
-0.248	-0.64815	-1.05306
-0.247	-0.64665	-1.04956
-0.246	-0.64415	-1.04556
-0.245	-0.64265	-1.04156
-0.244	-0.64065	-1.03731
-0.243	-0.63915	-1.03406
-0.242	-0.63715	-1.03056
-0.241	-0.63515	-1.02706
-0.24	-0.63265	-1.02306
-0.239	-0.63015	-1.01906
-0.238	-0.62815	-1.01531
-0.237	-0.62615	-1.01156
-0.236	-0.62365	-1.00806
-0.235	-0.62165	-1.00381
-0.234	-0.61965	-0.999813
-0.233	-0.61765	-0.996063
-0.232	-0.61565	-0.991563
-0.231	-0.61315	-0.988063
-0.23	-0.61115	-0.984063
-0.229	-0.60915	-0.981063
-0.228	-0.60665	-0.977063
-0.227	-0.60465	-0.973813
-0.226	-0.60265	-0.969813
-0.225	-0.60015	-0.965063
-0.224	-0.59815	-0.961063
-0.223	-0.59565	-0.958063
-0.222	-0.59315	-0.954563
-0.221	-0.59115	-0.950813
-0.22	-0.58915	-0.947063
-0.219	-0.58715	-0.943313
-0.218	-0.58465	-0.939313
-0.217	-0.58215	-0.935813
-0.216	-0.58015	-0.932313
-0.215	-0.57765	-0.928563
-0.214	-0.57565	-0.924563
-0.213	-0.57365	-0.921063
-0.212	-0.57165	-0.916813
-0.211	-0.56915	-0.912813
-0.21	-0.56715	-0.909063
-0.209	-0.56515	-0.905563
-0.208	-0.56315	-0.901813
-0.207	-0.56065	-0.896813
-0.206	-0.55865	-0.893563
-0.205	-0.55615	-0.889813
-0.204	-0.55365	-0.885813
-0.203	-0.55115	-0.882313
-0.202	-0.54915	-0.878813
-0.201	-0.54665	-0.874313
-0.2	-0.54415	-0.869563
-0.199	-0.54215	-0.865563
-0.198	-0.53965	-0.862063
-0.197	-0.53765	-0.857563
-0.196	-0.53565	-0.853563
-0.195	-0.53365	-0.849813
-0.194	-0.53165	-0.845563
-0.193	-0.52915	-0.841813
-0.192	-0.52715	-0.837313
-0.191	-0.52465	-0.833313
-0.19	-0.52215	-0.829063
-0.189	-0.52015	-0.825813
-0.188	-0.51765	-0.821813
-0.187	-0.51555	-0.818313
-0.186	-0.5131	-0.814063
-0.185	-0.5109	-0.810563
-0.184	-0.50875	-0.806313
-0.183	-0.50615	-0.801813
-0.182	-0.50385	-0.798563
-0.181	-0.5015	-0.794563
-0.18	-0.4993	-0.790313
-0.179	-0.4971	-0.786313
-0.178	-0.49465	-0.782563
-0.177	-0.49235	-0.778813
-0.176	-0.48985	-0.774813
-0.175	-0.4873	-0.771063
-0.174	-0.4852	-0.767313
-0.173	-0.48275	-0.763563
-0.172	-0.4805	-0.759813
-0.171	-0.47805	-0.755563
-0.17	-0.4756	-0.751563
-0.169	-0.47305	-0.746813
-0.168	-0.47035	-0.743063
-0.167	-0.468	-0.739063
-0.166	-0.4655	-0.735063
-0.165	-0.46325	-0.731063
-0.164	-0.4612	-0.727313
-0.163	-0.4588	-0.723563
-0.162	-0.45645	-0.719313
-0.161	-0.4539	-0.715313
-0.16	-0.4515	-0.710813
-0.159	-0.44905	-0.706313
-0.158	-0.44665	-0.702313
-0.157	-0.44415	-0.698313
-0.156	-0.44175	-0.694563
-0.155	-0.4393	-0.691063
-0.154	-0.4371	-0.686813
-0.153	-0.4347	-0.682563
-0.152	-0.4322	-0.678812
-0.151	-0.4298	-0.675313
-0.15	-0.42745	-0.671813
-0.149	-0.4252	-0.667563
-0.148	-0.4228	-0.663813
-0.147	-0.42045	-0.659563
-0.146	-0.41805	-0.655813
-0.145	-0.4156	-0.651813
-0.144	-0.4132	-0.647563
-0.143	-0.41065	-0.643813
-0.142	-0.4082	-0.639813
-0.141	-0.40555	-0.636312
-0.14	-0.40315	-0.631813
-0.139	-0.40075	-0.627563
-0.138	-0.3984	-0.623563
-0.137	-0.396	-0.620063
-0.136	-0.39335	-0.616063
-0.135	-0.3908	-0.612813
-0.134	-0.3883	-0.608813
-0.133	-0.38595	-0.605063
-0.132	-0.38365	-0.601062
-0.131	-0.38115	-0.596563
-0.13	-0.37845	-0.592063
-0.129	-0.376	-0.588313
-0.128	-0.37325	-0.584313
-0.127	-0.37075	-0.580063
-0.126	-0.36815	-0.576313
-0.125	-0.3656	-0.572313
-0.124	-0.36315	-0.567813
-0.123	-0.36075	-0.564063
-0.122	-0.35835	-0.560313
-0.121	-0.3558	-0.556063
-0.12	-0.3532	-0.552313
-0.119	-0.3506	-0.548813
-0.118	-0.34805	-0.544563
-0.117	-0.3455	-0.540063
-0.116	-0.3427	-0.535563
-0.115	-0.34005	-0.531313
-0.114	-0.3374	-0.527063
-0.113	-0.3348	-0.523313
-0.112	-0.3323	-0.519063
-0.111	-0.32965	-0.514563
-0.11	-0.327	-0.510813
-0.109	-0.3244	-0.506813
-0.108	-0.3219	-0.502813
-0.107	-0.31925	-0.499313
-0.106	-0.31645	-0.495063
-0.105	-0.3139	-0.490813
-0.104	-0.31145	-0.486813
-0.103	-0.309	-0.482563
-0.102	-0.3065	-0.478063
-0.101	-0.30375	-0.473813
-0.1	-0.301	-0.470063
-0.099	-0.2983	-0.466063
-0.098	-0.29565	-0.461813
-0.097	-0.293	-0.457563
-0.096	-0.29025	-0.453063
-0.095	-0.2876	-0.449063
-0.094	-0.28495	-0.445063
-0.093	-0.28225	-0.440563
-0.092	-0.27945	-0.436813
-0.091	-0.2764	-0.432313
-0.09	-0.2737	-0.428313
-0.089	-0.2711	-0.424063
-0.088	-0.2683	-0.420063
-0.087	-0.26555	-0.415563
-0.086	-0.26285	-0.411313
-0.085	-0.26	-0.407063
-0.084	-0.2574	-0.402813
-0.083	-0.2546	-0.398563
-0.082	-0.2518	-0.394063
-0.081	-0.24895	-0.389813
-0.08	-0.2463	-0.385813
-0.079	-0.24375	-0.381313
-0.078	-0.2409	-0.376813
-0.077	-0.2382	-0.372563
-0.076	-0.23525	-0.368313
-0.075	-0.23235	-0.363313
-0.074	-0.2296	-0.358813
-0.073	-0.22675	-0.354563
-0.072	-0.22385	-0.349812
-0.071	-0.2211	-0.345063
-0.07	-0.2181	-0.340813
-0.069	-0.21535	-0.336313
-0.068	-0.21255	-0.331563
-0.067	-0.20975	-0.327313
-0.066	-0.2068	-0.322813
-0.065	-0.2039	-0.318062
-0.064	-0.201	-0.314063
-0.063	-0.19825	-0.309813
-0.062	-0.19535	-0.305313
-0.061	-0.19235	-0.301063
-0.06	-0.18945	-0.296563
-0.059	-0.18655	-0.291812
-0.058	-0.18365	-0.287313
-0.057	-0.18075	-0.282563
-0.056	-0.17775	-0.277813
-0.055	-0.1747	-0.273313
-0.054	-0.17195	-0.268063
-0.053	-0.16895	-0.263313
-0.052	-0.16605	-0.258813
-0.051	-0.163	-0.253563
-0.05	-0.16	-0.248813
-0.049	-0.1571	-0.244313
-0.048	-0.1541	-0.239613
-0.047	-0.1511	-0.235038
-0.046	-0.148	-0.230713
-0.045	-0.145	-0.225963
-0.044	-0.1421	-0.221063
-0.043	-0.13905	-0.216588
-0.042	-0.1361	-0.211813
-0.041	-0.13285	-0.207038
-0.04	-0.1298	-0.202488
-0.039	-0.12675	-0.197513
-0.038	-0.1236	-0.192438
-0.037	-0.1206	-0.188188
-0.036	-0.1175	-0.182988
-0.035	-0.11445	-0.178213
-0.034	-0.11135	-0.173538
-0.033	-0.1081	-0.168413
-0.032	-0.10515	-0.163338
-0.031	-0.1019	-0.158738
-0.03	-0.0987	-0.153487
-0.029	-0.09555	-0.148813
-0.028	-0.0925	-0.143888
-0.027	-0.08925	-0.139138
-0.026	-0.08605	-0.133838
-0.025	-0.08275	-0.129113
-0.024	-0.0796	-0.124188
-0.023	-0.0762	-0.118913
-0.022	-0.073	-0.114163
-0.021	-0.06975	-0.109188
-0.02	-0.0665	-0.103913
-0.019	-0.063275	-0.0988875
-0.018	-0.06001	-0.0935875
-0.017	-0.05673	-0.0885125
-0.016	-0.05343	-0.0834875
-0.015	-0.050145	-0.0784625
-0.014	-0.04699	-0.0734125
-0.013	-0.043635	-0.0682875
-0.012	-0.040345	-0.0632375
-0.011	-0.036985	-0.0578875
-0.01	-0.033615	-0.0528125
-0.009	-0.030345	-0.0473625
-0.008	-0.027045	-0.0421375
-0.007	-0.02376	-0.0369625
-0.006	-0.0203615	-0.0313375
-0.005	-0.016994	-0.0259375
-0.004	-0.013661	-0.0209625
-0.003	-0.010285	-0.0157325
-0.002	-0.006995	-0.010595
-0.001	-0.00358	-0.0056775
0	-3.30872e-18	0
0.001	0.00344	0.004346
0.002	0.006855	0.00875
0.003	0.01028	0.013038
0.004	0.01385	0.017442
0.005	0.01724	0.021868
0.006	0.02067	0.02607
0.007	0.0241	0.03051
0.008	0.027495	0.03499
0.009	0.03099	0.03937
0.01	0.03445	0.04413
0.011	0.03785	0.04843
0.012	0.0414	0.05285
0.013	0.04485	0.05747
0.014	0.04835	0.06203
0.015	0.052	0.06655
0.016	0.05545	0.07111
0.017	0.0591	0.07583
0.018	0.0626	0.08025
0.019	0.0663	0.08501
0.02	0.06985	0.08973
0.021	0.07335	0.09401
0.022	0.07695	0.09883
0.023	0.0806	0.10359
0.024	0.0842	0.10795
0.025	0.0879	0.11267
0.026	0.09145	0.11739
0.027	0.0951	0.12189
0.028	0.09875	0.12669
0.029	0.10245	0.13169
0.03	0.10615	0.13627
0.031	0.10975	0.14111
0.032	0.1135	0.14597
0.033	0.1172	0.15089
0.034	0.12095	0.15543
0.035	0.12465	0.16015
0.036	0.1283	0.16511
0.037	0.132	0.16985
0.038	0.13575	0.17479
0.039	0.13955	0.17951
0.04	0.14325	0.18413
0.041	0.1471	0.18921
0.042	0.1509	0.19375
0.043	0.15465	0.19871
0.044	0.15845	0.20373
0.045	0.1623	0.20855
0.046	0.16615	0.21355
0.047	0.16995	0.21855
0.048	0.1737	0.22355
0.049	0.1777	0.22875
0.05	0.1815	0.23375
0.051	0.18545	0.23855
0.052	0.1894	0.24355
0.053	0.19325	0.24835
0.054	0.19725	0.25355
0.055	0.20115	0.25875
0.056	0.20505	0.26375
0.057	0.209	0.26875
0.058	0.2129	0.27395
0.059	0.21685	0.27915
0.06	0.22085	0.28435
0.061	0.22485	0.28935
0.062	0.2288	0.29455
0.063	0.23275	0.29955
0.064	0.23685	0.30495
0.065	0.2409	0.31015
0.066	0.2449	0.31515
0.067	0.2489	0.32075
0.068	0.2529	0.32615
0.069	0.257	0.33155
0.07	0.26115	0.33675
0.071	0.2654	0.34215
0.072	0.26945	0.34755
0.073	0.27365	0.35275
0.074	0.27775	0.35795
0.075	0.28195	0.36315
0.076	0.2862	0.36835
0.077	0.2903	0.37395
0.078	0.29465	0.37995
0.079	0.29895	0.38535
0.08	0.3033	0.39095
0.081	0.3076	0.39635
0.082	0.31165	0.40155
0.083	0.31605	0.40695
0.084	0.32045	0.41275
0.085	0.3246	0.41815
0.086	0.32895	0.42335
0.087	0.3333	0.42895
0.088	0.33775	0.43475
0.089	0.34205	0.44055
0.09	0.3462	0.44615
0.091	0.35045	0.45195
0.092	0.3547	0.45775
0.093	0.35905	0.46335
0.094	0.36345	0.46855
0.095	0.3677	0.47415
0.096	0.3721	0.47975
0.097	0.3767	0.48535
0.098	0.38125	0.49115
0.099	0.38575	0.49715
0.1	0.39	0.50315
0.101	0.39435	0.50915
0.102	0.3988	0.51475
0.103	0.4033	0.52075
0.104	0.4078	0.52635
0.105	0.4123	0.53235
0.106	0.4169	0.53795
0.107	0.42135	0.54375
0.108	0.42585	0.54955
0.109	0.4304	0.55535
0.11	0.43495	0.56175
0.111	0.43945	0.56775
0.112	0.444	0.57395
0.113	0.44865	0.57955
0.114	0.4534	0.58555
0.115	0.45805	0.59095
0.116	0.46265	0.59675
0.117	0.4671	0.60295
0.118	0.4718	0.60895
0.119	0.4764	0.61455
0.12	0.481	0.62095
0.121	0.48585	0.62755
0.122	0.49035	0.63395
0.123	0.49535	0.64035
0.124	0.50035	0.64675
0.125	0.50485	0.65255
0.126	0.50985	0.65835
0.127	0.51485	0.66455
0.128	0.51985	0.67075
0.129	0.52435	0.67655
0.13	0.52935	0.68295
0.131	0.53435	0.68935
0.132	0.53885	0.69555
0.133	0.54385	0.70215
0.134	0.54835	0.70795
0.135	0.55335	0.71435
0.136	0.55835	0.71995
0.137	0.56335	0.72615
0.138	0.56835	0.73255
0.139	0.57335	0.73855
0.14	0.57835	0.74435
0.141	0.58335	0.75135
0.142	0.58835	0.75775
0.143	0.59335	0.76455
0.144	0.59785	0.77075
0.145	0.60335	0.77675
0.146	0.60835	0.78295
0.147	0.61335	0.78915
0.148	0.61835	0.79555
0.149	0.62335	0.80255
0.15	0.62835	0.80975
0.151	0.63335	0.81595
0.152	0.63835	0.82255
0.153	0.64335	0.82975
0.154	0.64885	0.83655
0.155	0.65385	0.84315
0.156	0.65885	0.84975
0.157	0.66385	0.85675
0.158	0.66885	0.86275
0.159	0.67435	0.86995
0.16	0.67935	0.87675
0.161	0.68485	0.88295
0.162	0.68985	0.88915
0.163	0.69535	0.89575
0.164	0.70035	0.90275
0.165	0.70585	0.90975
0.166	0.71085	0.91575
0.167	0.71635	0.92255
0.168	0.72185	0.92955
0.169	0.72685	0.93615
0.17	0.73235	0.94315
0.171	0.73785	0.94935
0.172	0.74285	0.95555
0.173	0.74835	0.96255
0.174	0.75385	0.96955
0.175	0.75935	0.97575
0.176	0.76435	0.98255
0.177	0.76985	0.98995
0.178	0.77535	0.99735
0.179	0.78035	1.00455
0.18	0.78585	1.01155
0.181	0.79185	1.01855
0.182	0.79735	1.02435
0.183	0.80285	1.03135
0.184	0.80835	1.03815
0.185	0.81335	1.04535
0.186	0.81935	1.05375
0.187	0.82485	1.06135
0.188	0.83035	1.06795
0.189	0.83635	1.07435
0.19	0.84235	1.08135
0.191	0.84785	1.08795
0.192	0.85335	1.09535
0.193	0.85885	1.10255
0.194	0.86435	1.10955
0.195	0.86985	1.11695
0.196	0.87585	1.12515
0.197	0.88135	1.13295
0.198	0.88735	1.13995
0.199	0.89335	1.14775
0.2	0.89885	1.15455
0.201	0.90385	1.16175
0.202	0.90885	1.16855
0.203	0.91435	1.17575
0.204	0.91985	1.18335
0.205	0.92585	1.19115
0.206	0.93135	1.19915
0.207	0.93685	1.20695
0.208	0.94285	1.21255
0.209	0.94885	1.21995
0.21	0.95485	1.22795
0.211	0.96085	1.23575
0.212	0.96635	1.24195
0.213	0.97235	1.24975
0.214	0.97835	1.25755
0.215	0.98385	1.26575
0.216	0.98985	1.27375
0.217	0.99585	1.28155
0.218	1.00135	1.28855
0.219	1.00735	1.29575
0.22	1.01335	1.30415
0.221	1.01885	1.31155
0.222	1.02435	1.31855
0.223	1.03035	1.32555
0.224	1.03685	1.33315
0.225	1.04285	1.34095
0.226	1.04885	1.34835
0.227	1.05485	1.35575
0.228	1.06085	1.36535
0.229	1.06735	1.37275
0.23	1.07335	1.37975
0.231	1.07935	1.38735
0.232	1.08535	1.39515
0.233	1.09185	1.40355
0.234	1.09785	1.41215
0.235	1.10385	1.41975
0.236	1.10985	1.42755
0.237	1.11585	1.43495
0.238	1.12185	1.44295
0.239	1.12835	1.45015
0.24	1.13435	1.45795
0.241	1.14085	1.46555
0.242	1.14735	1.47315
0.243	1.15285	1.48115
0.244	1.15885	1.48875
0.245	1.16485	1.49615
0.246	1.17135	1.50375
0.247	1.17785	1.51175
0.248	1.18385	1.51995
0.249	1.18985	1.52875
0.25	1.19635	1.53695
0.251	1.20235	1.54375
0.252	1.20935	1.55295
0.253	1.21585	1.56175
0.254	1.22235	1.56975
0.255	1.22885	1.57875
0.256	1.23485	1.58775
0.257	1.24135	1.59535
0.258	1.24735	1.60295
0.259	1.25335	1.61195
0.26	1.25985	1.62075
0.261	1.26585	1.62955
0.262	1.27185	1.63915
0.263	1.27835	1.64915
0.264	1.28485	1.65735
0.265	1.29235	1.66535
0.266	1.29835	1.67355
0.267	1.30485	1.68215
0.268	1.31135	1.69155
0.269	1.31785	1.70115
0.27	1.32485	1.71115
0.271	1.33135	1.71915
0.272	1.33785	1.72675
0.273	1.34485	1.73555
0.274	1.35135	1.74475
0.275	1.35785	1.75375
0.276	1.36435	1.76255
0.277	1.37085	1.77075
0.278	1.37735	1.77935
0.279	1.38435	1.78955
0.28	1.39085	1.79755
0.281	1.39735	1.80635
0.282	1.40435	1.81655
0.283	1.41085	1.82435
0.284	1.41735	1.83255
0.285	1.42385	1.84115
0.286	1.43085	1.84935
0.287	1.43785	1.85795
0.288	1.44435	1.86955
0.289	1.45035	1.87915
0.29	1.45685	1.88935
0.291	1.46385	1.89835
0.292	1.47135	1.90675
0.293	1.47835	1.91555
0.294	1.48485	1.92435
0.295	1.49135	1.93355
0.296	1.49835	1.94255
0.297	1.50535	1.95155
0.298	1.51235	1.96075
0.299	1.51885	1.97075
0.3	1.52635	1.98095
0.301	1.53285	1.98995
0.302	1.53935	2.00015
0.303	1.54585	2.01175
0.304	1.55235	2.01975
0.305	1.55985	2.02775
0.306	1.56635	2.03775
0.307	1.57335	2.04975
0.308	1.58085	2.05975
0.309	1.58885	2.06975
0.31	1.59635	2.07975
0.311	1.60285	2.08975
0.312	1.60935	2.09975
0.313	1.61685	2.10975
0.314	1.62435	2.11975
0.315	1.63085	2.12975
0.316	1.63785	2.14175
0.317	1.64485	2.15175
0.318	1.65285	2.16175
0.319	1.66035	2.17175
0.32	1.66685	2.18175
0.321	1.67335	2.19175
0.322	1.68135	2.20375
0.323	1.68885	2.21175
0.324	1.69585	2.22175
0.325	1.70285	2.23175
0.326	1.70985	2.24375
0.327	1.71785	2.25375
0.328	1.72485	2.26575
0.329	1.73235	2.27575
0.33	1.73935	2.28775
0.331	1.74585	2.29575
0.332	1.75285	2.30575
0.333	1.76035	2.31575
0.334	1.76885	2.32575
0.335	1.77735	2.33775
0.336	1.78485	2.34975
0.337	1.79185	2.36175
0.338	1.79885	2.37575
0.339	1.80535	2.38575
0.34	1.81335	2.39575
0.341	1.82085	2.40575
0.342	1.82835	2.41575
0.343	1.83535	2.42575
0.344	1.84335	2.43775
0.345	1.85135	2.44775
0.346	1.85885	2.45975
0.347	1.86535	2.47175
0.348	1.87335	2.48575
0.349	1.88035	2.49775
0.35	1.88835	2.50975
0.351	1.89635	2.51975
0.352	1.90335	2.53175
0.353	1.91135	2.54375
0.354	1.91835	2.55375
0.355	1.92585	2.56575
0.356	1.93335	2.57775
0.357	1.94135	2.58975
0.358	1.94885	2.60175
0.359	1.95685	2.61575
0.36	1.96435	2.62575
0.361	1.97235	2.63575
0.362	1.97985	2.64975
0.363	1.98785	2.65975
0.364	1.99585	2.66975
0.365	2.00385	2.68375
0.366	2.01185	2.69775
0.367	2.01935	2.70775
0.368	2.02785	2.72375
0.369	2.03585	2.73775
0.37	2.04435	2.74975
0.371	2.05235	2.76375
0.372	2.06185	2.77575
0.373	2.06885	2.78975
0.374	2.07685	2.80375
0.375	2.08535	2.81575
0.376	2.09285	2.82975
0.377	2.10035	2.84175
0.378	2.10935	2.85775
0.379	2.11785	2.87375
0.38	2.12535	2.88575
0.381	2.13285	2.89775
0.382	2.13985	2.90975
0.383	2.14735	2.92175
0.384	2.15635	2.93575
0.385	2.16435	2.94975
0.386	2.17285	2.96375
0.387	2.18135	2.97575
0.388	2.19035	2.98775
0.389	2.19885	2.99975
0.39	2.20535	3.01375
0.391	2.21285	3.02975
0.392	2.22085	3.04375
0.393	2.22935	3.05775
0.394	2.23735	3.07175
0.395	2.24635	3.08575
0.396	2.25535	3.09775
0.397	2.26385	3.11575
0.398	2.27235	3.13175
0.399	2.28035	3.14575
0.4	2.28835	3.15975
0.401	2.29585	3.17375
0.402	2.30385	3.18375
0.403	2.31185	3.19775
0.404	2.32085	3.21175
0.405	2.32985	3.22775
0.406	2.33835	3.24175
0.407	2.34685	3.25775
0.408	2.35485	3.27175
0.409	2.36235	3.28775
0.41	2.37135	3.30175
0.411	2.38035	3.31575
0.412	2.38885	3.32975
0.413	2.39785	3.34575
0.414	2.40685	3.36175
0.415	2.41585	3.37575
0.416	2.42385	3.38775
0.417	2.43185	3.40375
0.418	2.44035	3.42175
0.419	2.44885	3.43575
0.42	2.45735	3.44975
0.421	2.46585	3.46575
0.422	2.47485	3.48375
0.423	2.48335	3.50175
0.424	2.49185	3.51775
0.425	2.50135	3.53175
0.426	2.51035	3.54775
0.427	2.51935	3.56375
0.428	2.52885	3.58175
0.429	2.53785	3.59975
0.43	2.54635	3.61375
0.431	2.55485	3.63575
0.432	2.56335	3.65175
0.433	2.57285	3.66775
0.434	2.58285	3.68375
0.435	2.59135	3.69975
0.436	2.59985	3.71575
0.437	2.60885	3.72975
0.438	2.61885	3.74775
0.439	2.62835	3.76775
0.44	2.63685	3.78575
0.441	2.64585	3.80375
0.442	2.65535	3.81975
0.443	2.66485	3.83775
0.444	2.67435	3.85375
0.445	2.68335	3.87175
0.446	2.69235	3.89175
0.447	2.70235	3.90775
0.448	2.71085	3.92175
0.449	2.72035	3.93975
0.45	2.72985	3.95975
0.451	2.73935	3.97775
0.452	2.74835	3.99775
0.453	2.75835	4.01975
0.454	2.76785	4.03575
0.455	2.77635	4.05775
0.456	2.78685	4.07775
0.457	2.79785	4.09775
0.458	2.80685	4.11775
0.459	2.81635	4.13575
0.46	2.82585	4.15375
0.461	2.83485	4.16975
0.462	2.84485	4.18975
0.463	2.85635	4.20975
0.464	2.86585	4.22775
0.465	2.87485	4.24975
0.466	2.88535	4.27175
0.467	2.89535	4.28975
0.468	2.90385	4.30975
0.469	2.91435	4.33175
0.47	2.92335	4.34975
0.471	2.93185	4.36575
0.472	2.94185	4.38375
0.473	2.95235	4.39975
0.474	2.96285	4.41775
0.475	2.97285	4.43575
0.476	2.98135	4.45975
0.477	2.99085	4.48575
0.478	2.99985	4.50575
0.479	3.00885	4.52375
0.48	3.01935	4.54375
0.481	3.02885	4.56575
0.482	3.04085	4.58975
0.483	3.05185	4.60975
0.484	3.06385	4.63175
0.485	3.07485	4.65175
0.486	3.08485	4.67175
0.487	3.09535	4.68975
0.488	3.10585	4.70975
0.489	3.11535	4.73175
0.49	3.12385	4.75375
0.491	3.13435	4.77775
0.492	3.14535	4.79775
0.493	3.15635	4.82175
0.494	3.16685	4.84175
0.495	3.17635	4.86175
0.496	3.18585	4.88175
0.497	3.19685	4.90175
0.498	3.20685	4.92775
0.499	3.21735	4.95375
0.5	3.22735	4.97575
0.501	3.23735	4.99375
0.502	3.24835	5.01175
0.503	3.26035	5.02775
0.504	3.27235	5.04775
0.505	3.28335	5.07175
0.506	3.29335	5.09575
0.507	3.30435	5.11975
0.508	3.31335	5.14175
0.509	3.32435	5.16375
0.51	3.33635	5.18375
0.511	3.34885	5.20975
0.512	3.35885	5.23375
0.513	3.36835	5.25575
0.514	3.37835	5.27975
0.515	3.38785	5.30775
0.516	3.39885	5.33375
0.517	3.40985	5.35775
0.518	3.42185	5.38175
0.519	3.43235	5.40975
0.52	3.44135	5.43575
0.521	3.45185	5.46175
0.522	3.46335	5.48175
0.523	3.47535	5.50375
0.524	3.48735	5.52575
0.525	3.49735	5.54775
0.526	3.50835	5.57375
0.527	3.51985	5.59775
0.528	3.53135	5.62575
0.529	3.54235	5.65175
0.53	3.55235	5.67775
0.531	3.56385	5.70575
0.532	3.57535	5.72975
0.533	3.58685	5.74975
0.534	3.59685	5.77175
0.535	3.60935	5.79375
0.536	3.62135	5.81775
0.537	3.63235	5.84575
0.538	3.64385	5.86975
0.539	3.65535	5.89375
0.54	3.66535	5.92175
0.541	3.67685	5.94975
0.542	3.69085	5.98175
0.543	3.70285	6.01375
0.544	3.71535	6.03975
0.545	3.72735	6.06575
0.546	3.73835	6.08575
0.547	3.75085	6.11375
0.548	3.76335	6.13975
0.549	3.77435	6.17175
0.55	3.78635	6.19975
0.551	3.79885	6.22575
0.552	3.80985	6.24975
0.553	3.82135	6.27775
0.554	3.83435	6.30175
0.555	3.84785	6.32775
0.556	3.85935	6.35575
0.557	3.87335	6.38175
0.558	3.88585	6.41175
0.559	3.89635	6.43975
0.56	3.90885	6.45975
0.561	3.92035	6.48575
0.562	3.93185	6.51575
0.563	3.94285	6.54575
0.564	3.95585	6.57575
0.565	3.96835	6.60175
0.566	3.98185	6.63775
0.567	3.99585	6.66575
0.568	4.00985	6.69175
0.569	4.02035	6.72375
0.57	4.03185	6.75575
0.571	4.04685	6.78775
0.572	4.05885	6.81575
0.573	4.07035	6.84575
0.574	4.08235	6.87375
0.575	4.09435	6.90375
0.576	4.10685	6.92575
0.577	4.12035	6.95575
0.578	4.13135	6.98175
0.579	4.14435	7.00775
0.58	4.15535	7.03975
0.581	4.16835	7.07975
0.582	4.18285	7.11775
0.583	4.19635	7.14575
0.584	4.20785	7.17975
0.585	4.21985	7.21375
0.586	4.23135	7.24775
0.587	4.24335	7.28975
0.588	4.25935	7.31975
0.589	4.27535	7.34975
0.59	4.28735	7.37575
0.591	4.29885	7.40175
0.592	4.31085	7.42975
0.593	4.32135	7.45975
0.594	4.33335	7.49175
0.595	4.34985	7.51975
0.596	4.36435	7.55175
0.597	4.37885	7.58775
0.598	4.39335	7.61975
0.599	4.40485	7.65375
0.6	4.41785	7.68575
0.601	4.42935	7.71375
0.602	4.44385	7.74375
0.603	4.45685	7.77375
0.604	4.46985	7.81175
0.605	4.48385	7.85175
0.606	4.49535	7.88775
0.607	4.50785	7.91975
0.608	4.52335	7.94975
0.609	4.53685	7.98375
0.61	4.54785	8.01375
0.611	4.56085	8.04375
0.612	4.57185	8.07375
0.613	4.58535	8.10975
0.614	4.59985	8.14775
0.615	4.61435	8.18175
0.616	4.62885	8.21175
0.617	4.64335	8.24175
0.618	4.65635	8.27575
0.619	4.67035	8.30775
0.62	4.68435	8.34775
0.621	4.69935	8.38575
0.622	4.71235	8.42375
0.623	4.72585	8.46575
0.624	4.73585	8.50175
0.625	4.74985	8.52575
0.626	4.76485	8.55975
0.627	4.77785	8.58975
0.628	4.79335	8.62375
0.629	4.80635	8.65175
0.63	4.82085	8.68575
0.631	4.83535	8.72375
0.632	4.85085	8.76175
0.633	4.86535	8.79975
0.634	4.88085	8.82975
0.635	4.89585	8.86575
0.636	4.90785	8.89975
0.637	4.92185	8.93175
0.638	4.93535	8.96975
0.639	4.94935	9.00375
0.64	4.96535	9.04575
0.641	4.97785	9.08575
0.642	4.99435	9.12175
0.643	5.00935	9.16175
0.644	5.02435	9.19575
0.645	5.03935	9.22975
0.646	5.05435	9.26575
0.647	5.06935	9.30375
0.648	5.08435	9.34975
0.649	5.09935	9.38375
0.65	5.10935	9.41375
0.651	5.12435	9.45375
0.652	5.13935	9.48975
0.653	5.14935	9.52975
0.654	5.16935	9.57175
0.655	5.18435	9.60975
0.656	5.19435	9.64775
0.657	5.20935	9.67775
0.658	5.21935	9.71575
0.659	5.23435	9.74575
0.66	5.24935	9.77775
0.661	5.26435	9.81575
0.662	5.27435	9.84575
0.663	5.28935	9.87375
0.664	5.30435	9.91175
0.665	5.31935	9.95575
0.666	5.33435	9.98975
0.667	5.34935	10.0278
0.668	5.35935	10.0698
0.669	5.37435	10.1118
0.67	5.39435	10.1398
0.671	5.40435	10.1738
0.672	5.41935	10.2118
0.673	5.43935	10.2458
0.674	5.45435	10.2818
0.675	5.46935	10.3278
0.676	5.48435	10.3658
0.677	5.49435	10.4118
0.678	5.51435	10.4418
0.679	5.52435	10.4818
0.68	5.53935	10.5178
0.681	5.55435	10.5518
0.682	5.56935	10.5998
0.683	5.58435	10.6378
0.684	5.60435	10.6718
0.685	5.61935	10.7098
0.686	5.63435	10.7398
0.687	5.64935	10.7878
0.688	5.66435	10.8258
0.689	5.67935	10.8598
0.69	5.68935	10.8978
0.691	5.70435	10.9398
0.692	5.71935	10.9878
0.693	5.73935	11.0298
0.694	5.75435	11.0698
0.695	5.76435	11.1118
0.696	5.78435	11.1578
0.697	5.79935	11.1958
0.698	5.81935	11.2418
0.699	5.83435	11.2838
0.7	5.85435	11.3238
0.701	5.86935	11.3638
0.702	5.88435	11.3998
0.703	5.90435	11.4338
0.704	5.92435	11.4758
0.705	5.93435	11.5098
0.706	5.94935	11.5478
0.707	5.96435	11.5838
0.708	5.97935	11.6278
0.709	5.99435	11.6698
0.71	6.00935	11.7118
0.711	6.02435	11.7498
0.712	6.04435	11.7898
0.713	6.05435	11.8318
0.714	6.06935	11.8738
0.715	6.08435	11.9198
0.716	6.10435	11.9618
0.717	6.11935	11.9998
0.718	6.13935	12.0378
0.719	6.15435	12.0758
0.72	6.16935	12.1138
0.721	6.18935	12.1618
0.722	6.20435	12.1958
0.723	6.21935	12.2258
0.724	6.23435	12.2798
0.725	6.24935	12.3318
0.726	6.26435	12.3798
0.727	6.27935	12.4178
0.728	6.29435	12.4578
0.729	6.30935	12.5118
0.73	6.32435	12.5598
0.731	6.33935	12.5898
0.732	6.35935	12.6278
0.733	6.37435	12.6758
0.734	6.38935	12.7118
0.735	6.40935	12.7538
0.736	6.42435	12.8018
0.737	6.43935	12.8478
0.738	6.45435	12.8838
0.739	6.46935	12.9298
0.74	6.48435	12.9698
0.741	6.49935	13.0078
0.742	6.51935	13.0578
0.743	6.52935	13.1078
0.744	6.54435	13.1518
0.745	6.56435	13.1898
0.746	6.57935	13.2278
0.747	6.59435	13.2738
0.748	6.60935	13.3198
0.749	6.62935	13.3658
0.75	6.64935	13.3978
0.751	6.66435	13.4398
0.752	6.68435	13.4738
0.753	6.70435	13.5078
0.754	6.71935	13.5498
0.755	6.73435	13.5858
0.756	6.74935	13.6318
0.757	6.76435	13.6818
0.758	6.77935	13.7178
0.759	6.79435	13.7638
0.76	6.80935	13.8158
0.761	6.82935	13.8558
0.762	6.84435	13.8878
0.763	6.85935	13.9198
0.764	6.87435	13.9638
0.765	6.89435	14.0038
0.766	6.90935	14.0538
0.767	6.92435	14.1038
0.768	6.94435	14.1558
0.769	6.95935	14.1998
0.77	6.97935	14.2438
0.771	6.99435	14.2898
0.772	7.01435	14.3298
0.773	7.02935	14.3618
0.774	7.04935	14.3918
0.775	7.06935	14.4458
0.776	7.08435	14.4938
0.777	7.09935	14.5358
0.778	7.11935	14.5878
0.779	7.13435	14.6338
0.78	7.14935	14.6778
0.781	7.16935	14.7138
0.782	7.18435	14.7598
0.783	7.20435	14.8098
0.784	7.22435	14.8558
0.785	7.23935	14.8898
0.786	7.25935	14.9338
0.787	7.27435	14.9838
0.788	7.28935	15.0158
0.789	7.29935	15.0558
0.79	7.31435	15.0958
0.791	7.33435	15.1278
0.792	7.34935	15.1838
0.793	7.36935	15.2378
0.794	7.38935	15.2858
0.795	7.40435	15.3258
0.796	7.42435	15.3698
0.797	7.43935	15.4198
0.798	7.45935	15.4678
0.799	7.47435	15.5178
0.8	7.48935	15.5658
0.801	7.50435	15.6198
0.802	7.52435	15.6698
0.803	7.53935	15.7038
0.804	7.55935	15.7658
0.805	7.57935	15.8318
0.806	7.59935	15.8858
0.807	7.61435	15.9258
0.808	7.62935	15.9618
0.809	7.64435	16.0158
0.81	7.66435	16.0578
0.811	7.68435	16.1037
0.812	7.69935	16.1498
0.813	7.71435	16.1918
0.814	7.72935	16.2457
0.815	7.74435	16.2898
0.816	7.76435	16.3358
0.817	7.78435	16.3818
0.818	7.79935	16.4318
0.819	7.81435	16.4738
0.82	7.83435	16.5118
0.821	7.85435	16.5538
0.822	7.87435	16.5918
0.823	7.88935	16.6398
0.824	7.90935	16.6838
0.825	7.92435	16.7278
0.826	7.94435	16.7838
0.827	7.95935	16.8398
0.828	7.97435	16.8738
0.829	7.98935	16.9158
0.83	8.00935	16.9678
0.831	8.02935	17.0138
0.832	8.04935	17.0558
0.833	8.06435	17.0978
0.834	8.07935	17.1418
0.835	8.09935	17.1918
0.836	8.11435	17.2318
0.837	8.12935	17.2878
0.838	8.14935	17.3398
0.839	8.16435	17.3918
0.84	8.18435	17.4258
0.841	8.20435	17.4758
0.842	8.21935	17.5218
0.843	8.23935	17.5717
0.844	8.25935	17.6218
0.845	8.27435	17.6698
0.846	8.28935	17.7118
0.847	8.30935	17.7558
0.848	8.32435	17.8118
0.849	8.34435	17.8618
0.85	8.36435	17.9118
0.851	8.38935	17.9658
0.852	8.40935	18.0138
0.853	8.42935	18.0537
0.854	8.43935	18.0958
0.855	8.45435	18.1238
0.856	8.46935	18.1557
0.857	8.48935	18.1978
0.858	8.50435	18.2358
0.859	8.51935	18.2798
0.86	8.53935	18.3438
0.861	8.55435	18.3978
0.862	8.58435	18.4318
0.863	8.59435	18.4778
0.864	8.60935	18.5178
0.865	8.62435	18.5678
0.866	8.64435	18.6158
0.867	8.66435	18.6598
0.868	8.67935	18.7138
0.869	8.68935	18.7798
0.87	8.70935	18.8417
0.871	8.72935	18.8778
0.872	8.74435	18.9158
0.873	8.75935	18.9518
0.874	8.78435	18.9938
0.875	8.80435	19.0498
0.876	8.81935	19.1098
0.877	8.83935	19.1558
0.878	8.86435	19.2098
0.879	8.88435	19.2518
0.88	8.89935	19.2998
0.881	8.91435	19.3498
0.882	8.91435	19.3878
0.883	8.91435	19.4338
0.884	8.91435	19.4858
0.885	8.92935	19.5358
0.886	8.94435	19.5758
0.887	8.96935	19.6297
0.888	8.98935	19.6778
0.889	9.01435	19.7257
0.89	9.03935	19.7717
0.891	9.06435	19.8238
0.892	9.09435	19.8678
0.893	9.11935	19.9158
0.894	9.14435	19.9618
0.895	9.17435	20.0058
0.896	9.19935	20.0658
0.897	9.22435	20.1057
0.898	9.24935	20.1658
0.899	9.27435	20.2058
0.9	9.29435	20.2258
0.901	9.31935	20.2858
0.902	9.34435	20.3258
0.903	9.36935	20.3658
0.904	9.39935	20.4258
0.905	9.41935	20.4858
0.906	9.44435	20.5258
0.907	9.46935	20.5858
0.908	9.49435	20.6458
0.909	9.52435	20.7058
0.91	9.54935	20.7658
0.911	9.56935	20.8257
0.912	9.58935	20.9058
0.913	9.61935	20.9458
0.914	9.64435	21.0058
0.915	9.66935	21.0458
0.916	9.69435	21.1058
0.917	9.71435	21.1258
0.918	9.74435	21.1858
0.919	9.77435	21.2258
0.92	9.79935	21.2658
0.921	9.81935	21.3058
0.922	9.83935	21.3458
0.923	9.85935	21.3858
0.924	9.88435	21.4258
0.925	9.90935	21.5057
0.926	9.93935	21.5658
0.927	9.95935	21.6258
0.928	9.98935	21.6658
0.929	10.0094	21.7058
0.93	10.0294	21.7458
0.931	10.0543	21.7658
0.932	10.0794	21.8258
0.933	10.1044	21.8858
0.934	10.1344	21.9658
0.935	10.1644	22.0258
0.936	10.1894	22.0658
0.937	10.2094	22.1258
0.938	10.2343	22.1658
0.939	10.2594	22.2258
0.94	10.2844	22.2658
0.941	10.3094	22.3258
0.942	10.3344	22.3858
0.943	10.3594	22.4458
0.944	10.3844	22.4858
0.945	10.4094	22.5458
0.946	10.4394	22.5858
0.947	10.4594	22.6258
0.948	10.4844	22.6857
0.949	10.5094	22.7458
0.95	10.5394	22.8058
0.951	10.5644	22.8458
0.952	10.5894	22.8858
0.953	10.6094	22.9258
0.954	10.6344	22.9858
0.955	10.6644	23.0258
0.956	10.6894	23.1058
0.957	10.7094	23.1858
0.958	10.7343	23.2458
0.959	10.7494	23.2858
0.96	10.7694	23.3458
0.961	10.7994	23.4058
0.962	10.8244	23.4658
0.963	10.8494	23.5258
0.964	10.8744	23.5658
0.965	10.8994	23.6058
0.966	10.9294	23.6658
0.967	10.9494	23.7058
0.968	10.9744	23.7658
0.969	10.9993	23.8258
0.97	11.0294	23.8858
0.971	11.0544	23.9258
0.972	11.0794	24.0058
0.973	11.0994	24.0658
0.974	11.1244	24.1058
0.975	11.1444	24.1458
0.976	11.1694	24.1858
0.977	11.1944	24.2258
0.978	11.2144	24.3058
0.979	11.2344	24.3858
0.98	11.2594	24.4658
0.981	11.2944	24.5458
0.982	11.3243	24.6258
0.983	11.3494	24.6858
0.984	11.3644	24.7458
0.985	11.3894	24.7858
0.986	11.4144	24.8458
0.987	11.4394	24.9058
0.988	11.4644	24.9858
0.989	11.4894	25.0258
0.99	11.5194	25.0858
0.991	11.5444	25.1458
0.992	11.5694	25.2058
0.993	11.5944	25.2858
0.994	11.6244	25.3458
0.995	11.6544	25.3858
0.996	11.6694	25.4458
[truncated: 3 more rows]

## Sheet: Figure 3G
Figure 3G
Time (s)	Current (μA)
	-1 V	+1 V
0.1	-2.215	13.2
0.2	-2.215	13.45
0.3	-2.215	13.65
0.4	-2.215	13.83
0.5	-2.215	13.98
0.6	-2.215	14.13
0.7	-2.215	14.26
0.8	-2.215	14.38
0.9	-2.21	14.5
1	-2.21	14.62
1.1	-2.21	14.73
1.2	-2.21	14.84
1.3	-2.21	14.94
1.4	-2.21	15.04
1.5	-2.21	15.1
1.6	-2.21	15.09
1.7	-2.21	15.14
1.8	-2.21	15.22
1.9	-2.21	15.29
2	-2.26	15.41
2.1	-2.365	15.4
2.2	-2.435	15.41
2.3	-2.485	15.46
2.4	-2.535	15.52
2.5	-2.58	15.59
2.6	-2.62	15.69
2.7	-2.655	15.84
2.8	-2.69	15.95
2.9	-2.725	16.05
3	-2.73	16.14
3.1	-2.755	16.23
3.2	-2.785	16.31
3.3	-2.825	16.39
3.4	-2.865	16.47
3.5	-2.865	16.42
3.6	-2.875	16.42
3.7	-2.89	16.46
3.8	-2.915	16.52
3.9	-2.94	16.58
4	-2.975	16.65
4.1	-3.02	16.73
4.2	-3.055	16.84
4.3	-3.09	16.93
4.4	-3.12	17
4.5	-3.155	17.08
4.6	-3.165	17.15
4.7	-3.165	17.21
4.8	-3.185	17.28
4.9	-3.21	17.3
5	-3.245	17.16
5.1	-3.28	17.12
5.2	-3.31	17.12
5.3	-3.335	17.12
5.4	-3.365	17.14
5.5	-3.39	17.17
5.6	-3.415	17.2
5.7	-3.435	17.23
5.8	-3.46	17.26
5.9	-3.49	17.29
6	-3.495	17.34
6.1	-3.475	17.38
6.2	-3.48	17.43
6.3	-3.49	17.48
6.4	-3.5	17.53
6.5	-3.515	17.58
6.6	-3.53	17.65
6.7	-3.545	17.73
6.8	-3.565	17.8
6.9	-3.585	17.86
7	-3.61	17.92
7.1	-3.635	17.98
7.2	-3.66	18.03
7.3	-3.685	18.08
7.4	-3.705	18.13
7.5	-3.725	18.18
7.6	-3.74	18.23
7.7	-3.755	18.27
7.8	-3.775	18.16
7.9	-3.79	18.08
8	-3.765	18.06
8.1	-3.75	18.06
8.2	-3.755	18.07
8.3	-3.76	18.09
8.4	-3.765	18.1
8.5	-3.775	18.13
8.6	-3.785	18.14
8.7	-3.795	18.16
8.8	-3.8	18.19
8.9	-3.81	18.21
9	-3.82	18.23
9.1	-3.84	18.26
9.2	-3.85	18.29
9.3	-3.865	18.33
9.4	-3.88	18.38
9.5	-3.89	18.44
9.6	-3.905	18.49
9.7	-3.915	18.54
9.8	-3.93	18.58
9.9	-3.945	18.62
10	-3.96	18.66
10.1	-3.97	18.7
10.2	-3.985	18.73
10.3	-3.995	18.77
10.4	-4.005	18.81
10.5	-4.015	18.85
10.6	-4.03	18.88
10.7	-4.04	18.92
10.8	-4.05	18.95
10.9	-4.065	18.98
11	-4.075	19.01
11.1	-4.085	19.04
11.2	-4.095	19.07
11.3	-4.105	19.11
11.4	-4.115	19.14
11.5	-4.125	19.17
11.6	-4.135	19.2
11.7	-4.145	19.23
11.8	-4.155	19.26
11.9	-4.16	19.28
12	-4.17	19.31
12.1	-4.18	19.33
12.2	-4.185	19.36
12.3	-4.19	19.38
12.4	-4.195	19.4
12.5	-4.205	19.43
12.6	-4.21	19.45
12.7	-4.215	19.45
12.8	-4.22	19.46
12.9	-4.225	19.48
13	-4.23	19.49
13.1	-4.235	19.51
13.2	-4.24	19.52
13.3	-4.25	19.54
13.4	-4.255	19.55
13.5	-4.26	19.57
13.6	-4.265	19.58
13.7	-4.27	19.59
13.8	-4.275	19.61
13.9	-4.28	19.63
14	-4.285	19.65
14.1	-4.295	19.67
14.2	-4.295	19.68
14.3	-4.3	19.69
14.4	-4.305	19.71
14.5	-4.305	19.72
14.6	-4.305	19.73
14.7	-4.31	19.74
14.8	-4.315	19.77
14.9	-4.315	19.79
15	-4.32	19.9
15.1	-4.325	20.05
15.2	-4.33	20.09
15.3	-4.335	20.1
15.4	-4.345	20.02
15.5	-4.345	19.78
15.6	-4.355	19.71
15.7	-4.36	19.8
15.8	-4.365	19.94
15.9	-4.37	19.93
16	-4.375	19.95
16.1	-4.385	19.98
16.2	-4.39	20.11
16.3	-4.395	20.16
16.4	-4.4	20.19
16.5	-4.405	20.2
16.6	-4.41	20.21
16.7	-4.42	20.24
16.8	-4.425	20.29
16.9	-4.435	20.33
17	-4.44	20.37
17.1	-4.445	20.4
17.2	-4.45	20.42
17.3	-4.455	20.45
17.4	-4.455	20.48
17.5	-4.46	20.51
17.6	-4.46	20.54
17.7	-4.465	20.57
17.8	-4.47	20.6
17.9	-4.47	20.63
18	-4.475	20.66
18.1	-4.475	20.7
18.2	-4.48	20.73
18.3	-4.485	20.75
18.4	-4.485	20.77
18.5	-4.49	20.79
18.6	-4.49	20.82
18.7	-4.495	20.83
18.8	-4.495	20.85
18.9	-4.5	20.87
19	-4.5	20.89
19.1	-4.505	20.9
19.2	-4.505	20.92
19.3	-4.51	20.93
19.4	-4.51	20.94
19.5	-4.515	20.96
19.6	-4.515	20.98
19.7	-4.515	20.99
19.8	-4.52	21
19.9	-4.52	21.01
20	-4.515	21.02
20.1	-4.51	21.04
20.2	-4.51	21.05
20.3	-4.505	21.06
20.4	-4.505	21.07
20.5	-4.505	21.08
20.6	-4.505	21.09
20.7	-4.505	21.1
20.8	-4.505	21.06
20.9	-4.51	21.04
21	-4.51	21.03
21.1	-4.51	21.02
21.2	-4.51	21.03
21.3	-4.51	21.03
21.4	-4.515	21.03
21.5	-4.515	21.03
21.6	-4.515	21.03
21.7	-4.52	21.04
21.8	-4.52	21.04
21.9	-4.52	21.04
22	-4.525	21.05
22.1	-4.525	21.06
22.2	-4.53	21.06
22.3	-4.535	21.07
22.4	-4.535	21.08
22.5	-4.535	21.09
22.6	-4.54	21.1
22.7	-4.54	21.11
22.8	-4.545	21.12
22.9	-4.545	21.13
23	-4.55	21.14
23.1	-4.555	21.14
23.2	-4.56	21.15
23.3	-4.555	21.16
23.4	-4.565	21.17
23.5	-4.565	21.18
23.6	-4.575	21.19
23.7	-4.575	21.21
23.8	-4.58	21.25
23.9	-4.585	21.27
24	-4.59	21.29
24.1	-4.595	21.31
24.2	-4.6	21.33
24.3	-4.605	21.34
24.4	-4.61	21.33
24.5	-4.615	21.28
24.6	-4.62	21.3
24.7	-4.625	21.32
24.8	-4.625	21.34
24.9	-4.63	21.35
25	-4.635	21.37
25.1	-4.64	21.39
25.2	-4.645	21.4
25.3	-4.65	21.42
25.4	-4.65	21.43
25.5	-4.655	21.44
25.6	-4.655	21.46
25.7	-4.66	21.47
25.8	-4.665	21.49
25.9	-4.67	21.5
26	-4.67	21.51
26.1	-4.675	21.53
26.2	-4.68	21.54
26.3	-4.685	21.55
26.4	-4.685	21.57
26.5	-4.69	21.57
26.6	-4.69	21.58
26.7	-4.695	21.59
26.8	-4.7	21.6
26.9	-4.7	21.61
27	-4.705	21.61
27.1	-4.705	21.63
27.2	-4.71	21.63
27.3	-4.71	21.64
27.4	-4.715	21.65
27.5	-4.715	21.67
27.6	-4.72	21.69
27.7	-4.72	21.7
27.8	-4.72	21.71
27.9	-4.725	21.73
28	-4.725	21.73
28.1	-4.73	21.74
28.2	-4.73	21.74
28.3	-4.735	21.74
28.4	-4.735	21.75
28.5	-4.74	21.76
28.6	-4.74	21.76
28.7	-4.74	21.77
28.8	-4.745	21.78
28.9	-4.745	21.79
29	-4.745	21.8
29.1	-4.75	21.8
29.2	-4.75	21.81
29.3	-4.755	21.82
29.4	-4.755	21.82
29.5	-4.755	21.83
29.6	-4.76	21.84
29.7	-4.76	21.84
29.8	-4.76	21.85
29.9	-4.765	21.86
30	-4.765	21.86
30.1	-4.77	21.87
30.2	-4.77	21.87
30.3	-4.77	21.88
30.4	-4.775	21.88
30.5	-4.775	21.88
30.6	-4.775	21.88
30.7	-4.775	21.89
30.8	-4.78	21.9
30.9	-4.78	21.9
31	-4.78	21.91
31.1	-4.785	21.91
31.2	-4.785	21.91
31.3	-4.79	21.92
31.4	-4.79	21.93
31.5	-4.79	21.93
31.6	-4.795	21.94
31.7	-4.795	21.94
31.8	-4.795	21.94
31.9	-4.8	21.94
32	-4.8	21.95
32.1	-4.8	21.95
32.2	-4.8	21.95
32.3	-4.8	21.96
32.4	-4.8	21.96
32.5	-4.805	21.96
32.6	-4.805	21.96
32.7	-4.805	21.96
32.8	-4.805	21.97
32.9	-4.81	21.97
33	-4.815	21.97
33.1	-4.815	21.97
33.2	-4.815	21.98
33.3	-4.815	21.98
33.4	-4.815	21.99
33.5	-4.82	22
33.6	-4.82	22.01
33.7	-4.82	22.01
33.8	-4.82	22.01
33.9	-4.82	22.01
34	-4.82	22.02
34.1	-4.825	22.03
34.2	-4.825	22.03
34.3	-4.825	22.04
34.4	-4.83	22.04
34.5	-4.83	22.05
34.6	-4.835	22.05
34.7	-4.83	22.06
34.8	-4.835	22.06
34.9	-4.835	22.07
35	-4.835	22.08
35.1	-4.835	22.08
35.2	-4.835	22.08
35.3	-4.835	22.09
35.4	-4.835	22.09
35.5	-4.84	22.09
35.6	-4.84	22.1
35.7	-4.84	22.11
35.8	-4.84	22.11
35.9	-4.84	22.12
36	-4.845	22.12
36.1	-4.845	22.12
36.2	-4.845	22.12
36.3	-4.85	22.12
36.4	-4.85	22.12
36.5	-4.85	22.13
36.6	-4.85	22.13
36.7	-4.85	22.14
36.8	-4.85	22.14
36.9	-4.85	22.14
37	-4.85	22.14
37.1	-4.855	22.15
37.2	-4.855	22.15
37.3	-4.855	22.15
37.4	-4.855	22.16
37.5	-4.86	22.16
37.6	-4.86	22.16
37.7	-4.86	22.17
37.8	-4.86	22.17
37.9	-4.86	22.17
38	-4.865	22.18
38.1	-4.865	22.18
38.2	-4.865	22.18
38.3	-4.865	22.18
38.4	-4.865	22.19
38.5	-4.865	22.19
38.6	-4.87	22.19
38.7	-4.865	22.19
38.8	-4.865	22.2
38.9	-4.87	22.2
39	-4.87	22.2
39.1	-4.87	22.2
39.2	-4.875	22.2
39.3	-4.875	22.21
39.4	-4.875	22.21
39.5	-4.875	22.21
39.6	-4.875	22.22
39.7	-4.88	22.22
39.8	-4.88	22.22
39.9	-4.88	22.23
40	-4.885	22.23
40.1	-4.885	22.23
40.2	-4.885	22.23
40.3	-4.885	22.24
40.4	-4.885	22.24
40.5	-4.89	22.24
40.6	-4.89	22.24
40.7	-4.89	22.24
40.8	-4.89	22.24
40.9	-4.89	22.25
41	-4.895	22.25
41.1	-4.895	22.26
41.2	-4.895	22.26
41.3	-4.895	22.26
41.4	-4.895	22.27
41.5	-4.9	22.27
41.6	-4.9	22.27
41.7	-4.9	22.27
41.8	-4.9	22.28
41.9	-4.9	22.28
42	-4.905	22.28
42.1	-4.905	22.28
42.2	-4.905	22.28
42.3	-4.905	22.28
42.4	-4.905	22.29
42.5	-4.905	22.28
42.6	-4.905	22.29
42.7	-4.905	22.29
42.8	-4.905	22.29
42.9	-4.91	22.29
43	-4.91	22.3
43.1	-4.91	22.3
43.2	-4.91	22.3
43.3	-4.91	22.3
43.4	-4.91	22.3
43.5	-4.91	22.3
43.6	-4.91	22.31
43.7	-4.915	22.31
43.8	-4.915	22.31
43.9	-4.915	22.31
44	-4.915	22.31
44.1	-4.92	22.31
44.2	-4.92	22.31
44.3	-4.92	22.32
44.4	-4.92	22.32
44.5	-4.92	22.32
44.6	-4.92	22.32
44.7	-4.92	22.32
44.8	-4.925	22.32
44.9	-4.925	22.33
45	-4.925	22.33
45.1	-4.925	22.33
45.2	-4.925	22.33
45.3	-4.925	22.33
45.4	-4.925	22.33
45.5	-4.925	22.33
45.6	-4.93	22.34
45.7	-4.93	22.34
45.8	-4.93	22.34
45.9	-4.93	22.35
46	-4.93	22.34
46.1	-4.93	22.34
46.2	-4.935	22.34
46.3	-4.935	22.34
46.4	-4.935	22.34
46.5	-4.935	22.35
46.6	-4.935	22.35
46.7	-4.935	22.35
46.8	-4.935	22.36
46.9	-4.935	22.36
47	-4.935	22.36
47.1	-4.935	22.37
47.2	-4.94	22.37
47.3	-4.94	22.38
47.4	-4.94	22.38
47.5	-4.94	22.38
47.6	-4.94	22.38
47.7	-4.94	22.39
47.8	-4.945	22.39
47.9	-4.945	22.39
48	-4.945	22.39
48.1	-4.945	22.39
48.2	-4.945	22.4
48.3	-4.945	22.4
48.4	-4.945	22.4
48.5	-4.95	22.41
48.6	-4.945	22.41
48.7	-4.945	22.41
48.8	-4.95	22.42
48.9	-4.95	22.42
49	-4.95	22.42
49.1	-4.95	22.42
49.2	-4.95	22.42
49.3	-4.95	22.42
49.4	-4.945	22.43
49.5	-4.95	22.43
49.6	-4.95	22.43
49.7	-4.95	22.42
49.8	-4.95	22.43
49.9	-4.95	22.43
50	-4.95	22.43
50.1	-4.955	22.43
50.2	-4.955	22.43
50.3	-4.955	22.43
50.4	-4.955	22.43
50.5	-4.955	22.44
50.6	-4.955	22.44
50.7	-4.955	22.45
50.8	-4.955	22.45
50.9	-4.955	22.45
51	-4.955	22.45
51.1	-4.955	22.45
51.2	-4.955	22.45
51.3	-4.955	22.46
51.4	-4.955	22.45
51.5	-4.955	22.45
51.6	-4.96	22.45
51.7	-4.96	22.45
51.8	-4.96	22.46
51.9	-4.96	22.46
52	-4.96	22.46
52.1	-4.96	22.46
52.2	-4.96	22.46
52.3	-4.96	22.47
52.4	-4.96	22.47
52.5	-4.96	22.47
52.6	-4.96	22.47
52.7	-4.96	22.48
52.8	-4.96	22.48
52.9	-4.965	22.48
53	-4.965	22.49
53.1	-4.965	22.49
53.2	-4.965	22.48
53.3	-4.965	22.48
53.4	-4.965	22.47
53.5	-4.965	22.48
53.6	-4.965	22.48
53.7	-4.97	22.48
53.8	-4.97	22.48
53.9	-4.97	22.48
54	-4.97	22.48
54.1	-4.97	22.48
54.2	-4.97	22.49
54.3	-4.975	22.48
54.4	-4.975	22.49
54.5	-4.975	22.49
54.6	-4.975	22.49
54.7	-4.975	22.49
54.8	-4.975	22.49
54.9	-4.975	22.49
55	-4.975	22.5
55.1	-4.98	22.5
55.2	-4.98	22.5
55.3	-4.98	22.51
55.4	-4.98	22.51
55.5	-4.98	22.51
55.6	-4.98	22.51
55.7	-4.98	22.51
55.8	-4.98	22.51
55.9	-4.98	22.51
56	-4.98	22.52
56.1	-4.98	22.52
56.2	-4.98	22.52
56.3	-4.98	22.52
56.4	-4.98	22.52
56.5	-4.98	22.52
56.6	-4.98	22.53
56.7	-4.985	22.53
56.8	-4.985	22.54
56.9	-4.985	22.54
57	-4.985	22.55
57.1	-4.985	22.55
57.2	-4.985	22.55
57.3	-4.985	22.55
57.4	-4.985	22.56
57.5	-4.985	22.56
57.6	-4.99	22.56
57.7	-4.99	22.56
57.8	-4.99	22.56
57.9	-4.99	22.56
58	-4.99	22.56
58.1	-4.99	22.56
58.2	-4.99	22.57
58.3	-4.99	22.57
58.4	-4.99	22.58
58.5	-4.99	22.58
58.6	-4.99	22.58
58.7	-4.99	22.58
58.8	-4.99	22.58
58.9	-4.99	22.58
59	-4.995	22.59
59.1	-4.995	22.59
59.2	-4.995	22.6
59.3	-4.995	22.59
59.4	-4.995	22.59
59.5	-4.995	22.6
59.6	-4.995	22.6
59.7	-4.995	22.6
59.8	-4.995	22.6
59.9	-4.995	22.61
60	-4.995	22.57
60.1	-4.995	21.96
60.2	-4.995	21.57
60.3	-4.995	21.29
60.4	-4.995	21.07
60.5	-4.995	20.87
60.6	-4.995	20.7
60.7	-4.995	20.53
60.8	-4.995	20.37
60.9	-4.995	20.22
61	-4.995	20.08
61.1	-4.995	19.93
61.2	-5	19.8
61.3	-5	19.67
61.4	-5	19.54
61.5	-5	19.41
61.6	-5	19.29
61.7	-5	19.18
61.8	-5	19.06
61.9	-5.005	18.95
62	-5.005	18.85
62.1	-5.005	18.75
62.2	-5.005	18.65
62.3	-5	18.56
62.4	-5.005	18.47
62.5	-5.005	18.38
62.6	-5.005	18.29
62.7	-5.005	18.21
62.8	-4.885	18.13
62.9	-4.79	18.06
63	-4.72	17.98
63.1	-4.66	17.92
63.2	-4.61	17.85
63.3	-4.565	17.78
63.4	-4.52	17.72
63.5	-4.475	17.66
63.6	-4.43	17.6
63.7	-4.39	17.54
63.8	-4.35	17.49
63.9	-4.31	17.43
64	-4.275	17.38
64.1	-4.235	17.33
64.2	-4.2	17.27
64.3	-4.165	17.23
64.4	-4.13	17.18
64.5	-4.1	17.14
64.6	-4.065	17.09
64.7	-4.035	17.05
64.8	-4.005	17
64.9	-3.98	16.96
65	-3.95	16.92
65.1	-3.925	16.88
65.2	-3.9	16.84
65.3	-3.87	16.8
65.4	-3.85	16.76
65.5	-3.825	16.73
65.6	-3.8	16.69
65.7	-3.78	16.65
65.8	-3.76	16.61
65.9	-3.74	16.58
66	-3.72	16.55
66.1	-3.7	16.52
66.2	-3.68	16.49
66.3	-3.66	16.46
66.4	-3.645	16.43
66.5	-3.625	16.4
66.6	-3.61	16.37
66.7	-3.595	16.34
66.8	-3.575	16.31
66.9	-3.56	16.28
67	-3.545	16.25
67.1	-3.53	16.23
67.2	-3.515	16.2
67.3	-3.505	16.17
67.4	-3.49	16.14
67.5	-3.475	16.12
67.6	-3.46	16.09
67.7	-3.45	16.07
67.8	-3.44	16.05
67.9	-3.425	16.02
68	-3.415	16
68.1	-3.4	15.98
68.2	-3.39	15.95
68.3	-3.38	15.93
68.4	-3.37	15.91
68.5	-3.355	15.89
68.6	-3.345	15.87
68.7	-3.335	15.85
68.8	-3.325	15.83
68.9	-3.315	15.81
69	-3.305	15.79
69.1	-3.295	15.77
69.2	-3.285	15.75
69.3	-3.28	15.74
69.4	-3.27	15.72
69.5	-3.26	15.7
69.6	-3.25	15.68
69.7	-3.24	15.66
69.8	-3.235	15.65
69.9	-3.225	15.63
70	-3.215	15.61
70.1	-3.21	15.59
70.2	-3.2	15.57
70.3	-3.195	15.56
70.4	-3.185	15.54
70.5	-3.175	15.52
70.6	-3.17	15.5
70.7	-3.16	15.49
70.8	-3.155	15.47
70.9	-3.15	15.46
71	-3.145	15.44
71.1	-3.14	15.43
71.2	-3.13	15.41
71.3	-3.125	15.4
71.4	-3.12	15.38
71.5	-3.11	15.37
71.6	-3.105	15.35
71.7	-3.1	15.34
71.8	-3.095	15.32
71.9	-3.085	15.31
72	-3.08	15.29
72.1	-3.075	15.28
72.2	-3.07	15.26
72.3	-3.065	15.25
72.4	-3.055	15.24
72.5	-3.05	15.22
72.6	-3.045	15.21
72.7	-3.04	15.2
72.8	-3.035	15.19
72.9	-3.03	15.17
73	-3.025	15.16
73.1	-3.02	15.15
73.2	-3.015	15.14
73.3	-3.01	15.13
73.4	-3.005	15.12
73.5	-3	15.11
73.6	-2.995	15.09
73.7	-2.99	15.08
73.8	-2.985	15.07
73.9	-2.98	15.06
74	-2.975	15.05
74.1	-2.97	15.03
74.2	-2.965	15.02
74.3	-2.96	15.01
74.4	-2.955	15
74.5	-2.95	14.99
74.6	-2.945	14.98
74.7	-2.94	14.97
74.8	-2.935	14.96
74.9	-2.93	14.94
75	-2.93	14.93
75.1	-2.925	14.92
75.2	-2.92	14.91
75.3	-2.915	14.91
75.4	-2.915	14.9
75.5	-2.91	14.89
75.6	-2.905	14.88
75.7	-2.9	14.86
75.8	-2.895	14.86
75.9	-2.89	14.84
76	-2.89	14.84
76.1	-2.885	14.82
76.2	-2.88	14.82
76.3	-2.875	14.81
76.4	-2.875	14.8
76.5	-2.87	14.78
76.6	-2.865	14.77
76.7	-2.86	14.77
76.8	-2.86	14.76
76.9	-2.855	14.75
77	-2.85	14.75
77.1	-2.85	14.74
77.2	-2.845	14.73
77.3	-2.84	14.72
77.4	-2.84	14.72
77.5	-2.835	14.7
77.6	-2.835	14.7
77.7	-2.83	14.69
77.8	-2.825	14.68
77.9	-2.825	14.67
78	-2.82	14.66
78.1	-2.82	14.65
78.2	-2.815	14.65
78.3	-2.81	14.64
78.4	-2.81	14.63
78.5	-2.805	14.63
78.6	-2.805	14.62
78.7	-2.8	14.62
78.8	-2.8	14.61
78.9	-2.795	14.6
79	-2.79	14.59
79.1	-2.79	14.59
79.2	-2.785	14.58
79.3	-2.78	14.57
79.4	-2.78	14.57
79.5	-2.775	14.56
79.6	-2.775	14.55
79.7	-2.77	14.55
79.8	-2.77	14.54
79.9	-2.77	14.53
80	-2.765	14.53
80.1	-2.765	14.52
80.2	-2.76	14.51
80.3	-2.755	14.51
80.4	-2.755	14.5
80.5	-2.75	14.49
80.6	-2.75	14.48
80.7	-2.745	14.48
80.8	-2.745	14.47
80.9	-2.74	14.46
81	-2.74	14.45
81.1	-2.735	14.44
81.2	-2.735	14.44
81.3	-2.73	14.43
81.4	-2.73	14.42
81.5	-2.725	14.42
81.6	-2.725	14.41
81.7	-2.72	14.41
81.8	-2.72	14.4
81.9	-2.72	14.4
82	-2.715	14.39
82.1	-2.715	14.38
82.2	-2.71	14.38
82.3	-2.71	14.37
82.4	-2.705	14.36
82.5	-2.705	14.36
82.6	-2.705	14.35
82.7	-2.7	14.35
82.8	-2.7	14.34
82.9	-2.7	14.33
83	-2.695	14.32
83.1	-2.695	14.32
83.2	-2.69	14.31
83.3	-2.69	14.3
83.4	-2.69	14.3
83.5	-2.685	14.3
83.6	-2.685	14.29
83.7	-2.685	14.28
83.8	-2.68	14.28
83.9	-2.68	14.27
84	-2.675	14.27
84.1	-2.675	14.26
84.2	-2.67	14.25
84.3	-2.67	14.25
84.4	-2.665	14.25
84.5	-2.665	14.24
84.6	-2.665	14.24
84.7	-2.66	14.23
84.8	-2.66	14.23
84.9	-2.66	14.22
85	-2.655	14.21
85.1	-2.655	14.21
85.2	-2.655	14.2
85.3	-2.655	14.19
85.4	-2.65	14.19
85.5	-2.65	14.18
85.6	-2.645	14.18
85.7	-2.645	14.18
85.8	-2.64	14.17
85.9	-2.64	14.17
86	-2.635	14.16
86.1	-2.635	14.16
86.2	-2.635	14.15
86.3	-2.635	14.15
86.4	-2.63	14.15
86.5	-2.63	14.15
86.6	-2.625	14.15
86.7	-2.625	14.14
86.8	-2.625	14.14
86.9	-2.62	14.14
87	-2.62	14.13
87.1	-2.62	14.13
87.2	-2.615	14.12
87.3	-2.615	14.11
87.4	-2.615	14.11
87.5	-2.61	14.1
87.6	-2.61	14.1
87.7	-2.61	14.1
87.8	-2.605	14.09
87.9	-2.605	14.08
88	-2.605	14.08
88.1	-2.605	14.08
88.2	-2.6	14.07
88.3	-2.6	14.07
88.4	-2.595	14.07
88.5	-2.595	14.06
88.6	-2.595	14.06
88.7	-2.59	14.05
88.8	-2.59	14.05
88.9	-2.585	14.04
89	-2.585	14.04
89.1	-2.585	14.03
89.2	-2.585	14.03
89.3	-2.58	14.03
89.4	-2.58	14.03
89.5	-2.58	14.02
89.6	-2.575	14.01
89.7	-2.575	14.01
89.8	-2.575	14
89.9	-2.575	14
90	-2.57	14
90.1	-2.57	13.99
90.2	-2.57	13.99
90.3	-2.565	13.98
90.4	-2.565	13.98
90.5	-2.565	13.98
90.6	-2.565	13.98
90.7	-2.56	13.98
90.8	-2.56	13.97
90.9	-2.56	13.97
91	-2.555	13.96
91.1	-2.555	13.96
91.2	-2.555	13.95
91.3	-2.55	13.95
91.4	-2.55	13.95
91.5	-2.545	13.95
91.6	-2.545	13.94
91.7	-2.545	13.94
91.8	-2.545	13.93
91.9	-2.54	13.93
92	-2.54	13.93
92.1	-2.54	13.92
92.2	-2.54	13.92
92.3	-2.535	13.91
92.4	-2.535	13.91
92.5	-2.535	13.9
92.6	-2.53	13.9
92.7	-2.53	13.9
92.8	-2.53	13.89
92.9	-2.53	13.9
93	-2.525	13.89
93.1	-2.525	13.89
93.2	-2.525	13.88
93.3	-2.525	13.88
93.4	-2.525	13.88
93.5	-2.525	13.87
93.6	-2.52	13.87
93.7	-2.52	13.87
93.8	-2.52	13.86
93.9	-2.515	13.86
94	-2.515	13.86
94.1	-2.515	13.85
94.2	-2.515	13.85
94.3	-2.515	13.85
94.4	-2.51	13.85
94.5	-2.51	13.84
94.6	-2.505	13.84
94.7	-2.505	13.84
94.8	-2.505	13.84
94.9	-2.505	13.83
95	-2.505	13.83
95.1	-2.5	13.83
95.2	-2.5	13.83
95.3	-2.5	13.82
95.4	-2.5	13.82
95.5	-2.495	13.82
95.6	-2.495	13.82
95.7	-2.495	13.81
95.8	-2.495	13.81
95.9	-2.495	13.81
96	-2.495	13.8
96.1	-2.495	13.8
96.2	-2.49	13.79
96.3	-2.49	13.79
96.4	-2.49	13.79
96.5	-2.49	13.79
96.6	-2.485	13.79
96.7	-2.485	13.78
96.8	-2.485	13.78
96.9	-2.48	13.78
97	-2.48	13.77
97.1	-2.48	13.77
97.2	-2.48	13.77
97.3	-2.48	13.76
97.4	-2.48	13.76
97.5	-2.475	13.76
97.6	-2.475	13.76
97.7	-2.475	13.75
97.8	-2.475	13.75
97.9	-2.475	13.75
98	-2.47	13.75
98.1	-2.47	13.75
98.2	-2.47	13.75
98.3	-2.47	13.74
98.4	-2.47	13.74
98.5	-2.465	13.74
98.6	-2.465	13.73
98.7	-2.465	13.73
98.8	-2.465	13.73
98.9	-2.465	13.73
99	-2.465	13.72
99.1	-2.46	13.72
99.2	-2.46	13.72
99.3	-2.46	13.72
99.4	-2.46	13.72
99.5	-2.46	13.71
99.6	-2.46	13.71
99.7	-2.455	13.71
99.8	-2.455	13.7
99.9	-2.455	13.7
100	-2.455	13.7
100.1	-2.45	13.7
100.2	-2.45	13.7
100.3	-2.45	13.7
100.4	-2.45	13.69
100.5	-2.45	13.69
100.6	-2.445	13.69
100.7	-2.445	13.69
100.8	-2.445	13.68
100.9	-2.445	13.68
101	-2.445	13.68
101.1	-2.445	13.68
101.2	-2.445	13.67
101.3	-2.44	13.67
101.4	-2.44	13.67
101.5	-2.44	13.67
101.6	-2.44	13.66
101.7	-2.44	13.66
101.8	-2.44	13.66
101.9	-2.435	13.66
102	-2.435	13.66
102.1	-2.435	13.66
102.2	-2.435	13.66
102.3	-2.435	13.66
102.4	-2.43	13.65
102.5	-2.43	13.65
102.6	-2.43	13.65
102.7	-2.43	13.65
102.8	-2.43	13.64
102.9	-2.425	13.64
103	-2.425	13.64
103.1	-2.425	13.64
103.2	-2.425	13.63
103.3	-2.425	13.63
103.4	-2.42	13.63
103.5	-2.42	13.63
103.6	-2.42	13.63
103.7	-2.42	13.63
103.8	-2.42	13.63
103.9	-2.42	13.63
104	-2.42	13.63
104.1	-2.42	13.62
104.2	-2.415	13.62
104.3	-2.415	13.62
104.4	-2.415	13.62
104.5	-2.415	13.61
104.6	-2.415	13.61
104.7	-2.41	13.6
104.8	-2.41	13.6
104.9	-2.41	13.6
105	-2.41	13.59
105.1	-2.41	13.59
105.2	-2.41	13.59
105.3	-2.405	13.59
105.4	-2.405	13.59
105.5	-2.405	13.59
105.6	-2.405	13.58
105.7	-2.4	13.58
105.8	-2.4	13.58
105.9	-2.4	13.58
106	-2.4	13.58
106.1	-2.4	13.57
106.2	-2.4	13.57
106.3	-2.4	13.57
106.4	-2.395	13.57
106.5	-2.395	13.56
106.6	-2.395	13.56
106.7	-2.395	13.56
106.8	-2.395	13.55
106.9	-2.395	13.55
107	-2.395	13.55
107.1	-2.39	13.55
107.2	-2.39	13.55
107.3	-2.39	13.55
107.4	-2.39	13.55
107.5	-2.39	13.55
107.6	-2.39	13.55
107.7	-2.385	13.54
107.8	-2.385	13.54
107.9	-2.385	13.54
108	-2.385	13.54
108.1	-2.38	13.54
108.2	-2.38	13.54
108.3	-2.38	13.54
108.4	-2.38	13.54
108.5	-2.38	13.53
108.6	-2.38	13.53
108.7	-2.38	13.53
108.8	-2.38	13.53
108.9	-2.38	13.53
109	-2.375	13.53
109.1	-2.375	13.52
109.2	-2.375	13.52
109.3	-2.375	13.52
109.4	-2.375	13.51
109.5	-2.375	13.51
109.6	-2.375	13.51
109.7	-2.375	13.5
109.8	-2.37	13.5
109.9	-2.37	13.5
110	-2.37	13.49
110.1	-2.37	13.49
110.2	-2.37	13.49
110.3	-2.37	13.49
110.4	-2.365	13.49
110.5	-2.365	13.49
110.6	-2.365	13.49
110.7	-2.365	13.48
110.8	-2.365	13.48
110.9	-2.365	13.48
111	-2.365	13.47
111.1	-2.365	13.47
111.2	-2.365	13.47
111.3	-2.365	13.47
111.4	-2.36	13.47
111.5	-2.36	13.47
111.6	-2.36	13.47
111.7	-2.36	13.47
111.8	-2.36	13.47
111.9	-2.36	13.47
112	-2.36	13.46
112.1	-2.36	13.46
112.2	-2.36	13.46
112.3	-2.355	13.46
112.4	-2.355	13.46
112.5	-2.355	13.46
112.6	-2.355	13.46
112.7	-2.355	13.46
112.8	-2.355	13.46
112.9	-2.355	13.46
113	-2.35	13.45
113.1	-2.35	13.46
113.2	-2.35	13.45
113.3	-2.35	13.45
113.4	-2.35	13.45
113.5	-2.35	13.44
113.6	-2.35	13.45
113.7	-2.35	13.45
113.8	-2.35	13.44
113.9	-2.35	13.44
114	-2.35	13.44
114.1	-2.35	13.44
114.2	-2.35	13.44
114.3	-2.345	13.44
114.4	-2.345	13.43
114.5	-2.345	13.43
114.6	-2.345	13.43
114.7	-2.345	13.43
114.8	-2.345	13.43
114.9	-2.345	13.42
115	-2.345	13.42
115.1	-2.345	13.42
115.2	-2.34	13.42
115.3	-2.34	13.41
115.4	-2.34	13.41
115.5	-2.34	13.41
115.6	-2.34	13.41
115.7	-2.34	13.41
115.8	-2.335	13.41
115.9	-2.335	13.41
116	-2.335	13.41
116.1	-2.335	13.41
116.2	-2.335	13.4
116.3	-2.335	13.41
116.4	-2.335	13.4
116.5	-2.335	13.41
116.6	-2.335	13.4
116.7	-2.335	13.4
116.8	-2.33	13.4
116.9	-2.33	13.4
117	-2.33	13.4
117.1	-2.33	13.4
117.2	-2.33	13.4
117.3	-2.33	13.4
117.4	-2.325	13.4
117.5	-2.325	13.4
117.6	-2.325	13.39
117.7	-2.325	13.39
117.8	-2.325	13.39
117.9	-2.325	13.39
118	-2.325	13.39
118.1	-2.325	13.39
118.2	-2.32	13.38
118.3	-2.32	13.38
118.4	-2.32	13.38
118.5	-2.32	13.38
118.6	-2.32	13.38
118.7	-2.32	13.38
118.8	-2.32	13.38
118.9	-2.32	13.38
119	-2.315	13.38
119.1	-2.315	13.38
119.2	-2.315	13.38
119.3	-2.315	13.38
119.4	-2.315	13.37
119.5	-2.315	13.37
119.6	-2.315	13.37
119.7	-2.315	13.37
119.8	-2.315	13.37
119.9	-2.315	13.39
120	-2.315	13.74
120.1	-2.315	14.08
120.2	-2.315	14.37
120.3	-2.315	14.62
120.4	-2.315	14.83
120.5	-2.31	15.02
120.6	-2.31	15.19
120.7	-2.31	15.34
120.8	-2.31	15.46
120.9	-2.31	15.44
121	-2.305	15.51
121.1	-2.305	15.6
121.2	-2.305	15.77
121.3	-2.305	15.73
121.4	-2.305	15.78
121.5	-2.305	15.87
121.6	-2.305	15.99
121.7	-2.305	16.14
121.8	-2.305	16.32
121.9	-2.305	16.47
122	-2.305	16.6
122.1	-2.33	16.72
122.2	-2.445	16.83
122.3	-2.515	16.81
122.4	-2.575	16.81
122.5	-2.625	16.88
122.6	-2.67	16.98
122.7	-2.71	17.08
122.8	-2.75	17.24
122.9	-2.785	17.37
123	-2.815	17.48
123.1	-2.82	17.58
123.2	-2.845	17.68
123.3	-2.875	17.77
123.4	-2.91	17.86
123.5	-2.945	17.93
123.6	-2.94	18.01
123.7	-2.955	18.07
123.8	-2.975	17.93
123.9	-3	17.91
124	-3.03	17.94
124.1	-3.07	17.99
124.2	-3.11	18.04
124.3	-3.145	18.1
124.4	-3.18	18.17
124.5	-3.215	18.24
124.6	-3.22	18.31
124.7	-3.225	18.42
124.8	-3.245	18.55
124.9	-3.265	18.64
125	-3.295	18.73
125.1	-3.33	18.8
125.2	-3.365	18.87
125.3	-3.395	18.94
125.4	-3.42	18.9
125.5	-3.445	18.76
125.6	-3.47	18.73
125.7	-3.495	18.74
125.8	-3.52	18.76
125.9	-3.545	18.8
126	-3.555	18.83
126.1	-3.535	18.88
126.2	-3.54	18.92
126.3	-3.55	18.95
126.4	-3.56	18.99
126.5	-3.575	19.03
126.6	-3.59	19.07
126.7	-3.61	19.13
126.8	-3.625	19.2
126.9	-3.645	19.27
127	-3.665	19.33
127.1	-3.695	19.41
127.2	-3.72	19.47
127.3	-3.745	19.52
127.4	-3.765	19.57
127.5	-3.785	19.61
127.6	-3.8	19.66
127.7	-3.82	19.7
127.8	-3.84	19.74
127.9	-3.855	19.79
128	-3.835	19.83
128.1	-3.82	19.88
128.2	-3.82	19.92
128.3	-3.825	19.96
128.4	-3.83	20
128.5	-3.84	20.04
128.6	-3.85	20.07
128.7	-3.86	20.11
128.8	-3.87	20.14
128.9	-3.88	20.17
129	-3.895	20.21
129.1	-3.91	20.24
129.2	-3.925	20.27
129.3	-3.94	20.29
129.4	-3.95	20.31
129.5	-3.965	20.33
129.6	-3.98	20.36
129.7	-3.99	20.39
129.8	-4.01	20.42
129.9	-4.025	20.44
130	-4.04	20.46
130.1	-4.055	20.49
130.2	-4.065	20.51
130.3	-4.08	20.52
130.4	-4.09	20.54
130.5	-4.1	20.56
130.6	-4.115	20.58
130.7	-4.125	20.6
130.8	-4.135	20.62
130.9	-4.15	20.63
131	-4.16	20.65
131.1	-4.17	20.67
131.2	-4.18	20.64
131.3	-4.195	20.64
131.4	-4.205	20.65
131.5	-4.215	20.67
131.6	-4.225	20.68
131.7	-4.235	20.7
131.8	-4.24	20.72
131.9	-4.255	20.74
132	-4.265	20.75
132.1	-4.27	20.77
132.2	-4.28	20.79
132.3	-4.285	20.82
132.4	-4.29	20.84
132.5	-4.295	20.87
132.6	-4.3	20.89
132.7	-4.305	20.91
132.8	-4.31	20.93
132.9	-4.315	20.95
133	-4.32	20.97
133.1	-4.325	21
133.2	-4.33	21.03
133.3	-4.335	21.05
133.4	-4.345	21.07
133.5	-4.35	21.1
133.6	-4.35	21.11
133.7	-4.36	21.13
133.8	-4.365	21.15
133.9	-4.37	21.17
134	-4.375	21.18
134.1	-4.38	21.2
134.2	-4.385	21.21
134.3	-4.39	21.22
134.4	-4.385	21.23
134.5	-4.39	21.24
134.6	-4.395	21.25
134.7	-4.395	21.27
134.8	-4.4	21.28
134.9	-4.405	21.29
135	-4.41	21.3
135.1	-4.415	21.31
135.2	-4.42	21.33
135.3	-4.425	21.34
135.4	-4.425	21.35
135.5	-4.435	21.36
135.6	-4.44	21.37
135.7	-4.445	21.33
135.8	-4.45	21.3
135.9	-4.45	21.29
136	-4.46	21.29
136.1	-4.465	21.29
136.2	-4.475	21.3
136.3	-4.475	21.31
136.4	-4.485	21.31
136.5	-4.49	21.32
136.6	-4.495	21.32
136.7	-4.5	21.33
136.8	-4.51	21.34
136.9	-4.515	21.35
137	-4.52	21.36
137.1	-4.525	21.37
137.2	-4.535	21.38
137.3	-4.54	21.39
137.4	-4.545	21.4
137.5	-4.55	21.41
137.6	-4.55	21.42
137.7	-4.555	21.44
137.8	-4.555	21.45
137.9	-4.56	21.47
138	-4.565	21.48
138.1	-4.565	21.49
138.2	-4.57	21.5
138.3	-4.57	21.53
138.4	-4.57	21.56
138.5	-4.575	21.58
138.6	-4.58	21.59
138.7	-4.58	21.54
138.8	-4.585	21.56
138.9	-4.59	21.58
139	-4.59	21.6
139.1	-4.59	21.61
139.2	-4.59	21.63
139.3	-4.595	21.65
139.4	-4.595	21.67
139.5	-4.6	21.68
139.6	-4.6	21.69
139.7	-4.605	21.7
139.8	-4.605	21.72
139.9	-4.605	21.74
140	-4.61	21.76
140.1	-4.61	21.78
140.2	-4.615	21.8
140.3	-4.615	21.82
140.4	-4.615	21.82
140.5	-4.61	21.83
140.6	-4.605	21.84
140.7	-4.605	21.85
140.8	-4.605	21.86
140.9	-4.605	21.87
141	-4.605	21.88
141.1	-4.605	21.89
141.2	-4.605	21.9
141.3	-4.605	21.91
141.4	-4.605	21.91
141.5	-4.605	21.92
141.6	-4.61	21.93
141.7	-4.61	21.94
141.8	-4.61	21.94
141.9	-4.61	21.96
142	-4.61	21.96
142.1	-4.61	21.97
142.2	-4.61	21.98
142.3	-4.61	21.98
142.4	-4.615	21.99
142.5	-4.615	22
142.6	-4.615	22.01
142.7	-4.62	22.01
142.8	-4.62	22.02
142.9	-4.625	22.03
143	-4.625	22.04
143.1	-4.625	22.05
143.2	-4.63	22.06
143.3	-4.635	22.06
143.4	-4.635	22.07
143.5	-4.635	22.08
143.6	-4.64	22.08
143.7	-4.64	22.09
143.8	-4.645	22.1
143.9	-4.65	22.1
144	-4.655	22.11
144.1	-4.65	22.12
144.2	-4.655	22.12
144.3	-4.66	22.13
144.4	-4.665	22.14
144.5	-4.67	22.14
144.6	-4.675	22.14
144.7	-4.68	22.14
144.8	-4.685	22.15
144.9	-4.685	22.15
145	-4.69	22.15
145.1	-4.695	22.15
145.2	-4.695	22.15
145.3	-4.705	22.16
145.4	-4.705	22.16
145.5	-4.71	22.17
145.6	-4.715	22.18
145.7	-4.72	22.18
145.8	-4.72	22.19
145.9	-4.725	22.2
146	-4.73	22.2
146.1	-4.735	22.2
146.2	-4.74	22.21
146.3	-4.745	22.21
146.4	-4.745	22.22
146.5	-4.75	22.23
146.6	-4.75	22.24
146.7	-4.755	22.25
146.8	-4.76	22.25
146.9	-4.765	22.26
147	-4.765	22.26
147.1	-4.77	22.27
147.2	-4.77	22.28
147.3	-4.775	22.29
147.4	-4.78	22.29
147.5	-4.785	22.3
147.6	-4.785	22.31
147.7	-4.79	22.31
147.8	-4.79	22.32
147.9	-4.795	22.32
148	-4.795	22.33
148.1	-4.8	22.34
148.2	-4.8	22.34
148.3	-4.8	22.35
148.4	-4.805	22.35
148.5	-4.805	22.36
148.6	-4.805	22.36
148.7	-4.81	22.36
148.8	-4.815	22.37
148.9	-4.815	22.37
149	-4.815	22.37
149.1	-4.82	22.38
149.2	-4.82	22.38
149.3	-4.82	22.39
149.4	-4.825	22.38
149.5	-4.825	22.38
149.6	-4.825	22.39
149.7	-4.83	22.39
149.8	-4.83	22.4
149.9	-4.835	22.4
150	-4.835	22.4
150.1	-4.835	22.41
150.2	-4.84	22.41
150.3	-4.84	22.41
150.4	-4.84	22.42
150.5	-4.845	22.43
150.6	-4.845	22.43
150.7	-4.845	22.44
150.8	-4.845	22.44
150.9	-4.845	22.44
151	-4.85	22.44
151.1	-4.85	22.45
151.2	-4.855	22.45
151.3	-4.855	22.46
151.4	-4.855	22.46
151.5	-4.86	22.46
151.6	-4.86	22.47
151.7	-4.865	22.47
151.8	-4.865	22.47
151.9	-4.865	22.47
152	-4.865	22.47
152.1	-4.865	22.47
152.2	-4.87	22.47
152.3	-4.87	22.47
152.4	-4.875	22.47
152.5	-4.875	22.47
152.6	-4.875	22.47
152.7	-4.875	22.48
152.8	-4.875	22.48
152.9	-4.88	22.49
153	-4.88	22.49
153.1	-4.885	22.49
153.2	-4.885	22.49
153.3	-4.89	22.5
153.4	-4.89	22.51
153.5	-4.89	22.51
153.6	-4.89	22.51
153.7	-4.89	22.52
153.8	-4.89	22.52
153.9	-4.895	22.52
154	-4.895	22.52
154.1	-4.895	22.52
154.2	-4.9	22.53
154.3	-4.9	22.53
154.4	-4.9	22.53
154.5	-4.9	22.53
154.6	-4.9	22.54
154.7	-4.9	22.54
154.8	-4.905	22.54
154.9	-4.905	22.54
155	-4.91	22.55
155.1	-4.91	22.55
155.2	-4.91	22.55
155.3	-4.91	22.55
155.4	-4.91	22.55
155.5	-4.91	22.56
155.6	-4.91	22.56
155.7	-4.915	22.56
155.8	-4.915	22.57
155.9	-4.915	22.57
156	-4.915	22.57
156.1	-4.92	22.58
156.2	-4.92	22.58
156.3	-4.92	22.58
156.4	-4.92	22.58
156.5	-4.92	22.59
156.6	-4.925	22.59
156.7	-4.925	22.59
156.8	-4.925	22.59
156.9	-4.925	22.59
157	-4.925	22.59
157.1	-4.925	22.59
157.2	-4.925	22.59
157.3	-4.925	22.59
157.4	-4.925	22.59
157.5	-4.93	22.6
157.6	-4.93	22.6
157.7	-4.93	22.6
157.8	-4.93	22.6
157.9	-4.935	22.6
158	-4.93	22.6
158.1	-4.935	22.6
158.2	-4.935	22.61
158.3	-4.935	22.61
158.4	-4.935	22.61
158.5	-4.94	22.61
158.6	-4.94	22.62
158.7	-4.94	22.63
158.8	-4.94	22.63
158.9	-4.94	22.63
159	-4.94	22.63
159.1	-4.945	22.63
159.2	-4.945	22.63
159.3	-4.945	22.63
159.4	-4.945	22.63
159.5	-4.945	22.64
159.6	-4.95	22.64
159.7	-4.95	22.64
159.8	-4.95	22.65
159.9	-4.95	22.65
160	-4.95	22.65
160.1	-4.95	22.66
160.2	-4.95	22.66
160.3	-4.95	22.66
160.4	-4.955	22.66
160.5	-4.955	22.66
160.6	-4.955	22.67
160.7	-4.955	22.67
160.8	-4.955	22.68
160.9	-4.955	22.68
161	-4.96	22.68
161.1	-4.96	22.68
161.2	-4.96	22.68
161.3	-4.96	22.69
161.4	-4.96	22.69
161.5	-4.965	22.69
161.6	-4.965	22.67
161.7	-4.965	22.67
161.8	-4.965	22.67
161.9	-4.965	22.67
162	-4.97	22.67
162.1	-4.97	22.68
162.2	-4.97	22.68
162.3	-4.97	22.68
162.4	-4.97	22.68
162.5	-4.97	22.68
162.6	-4.97	22.69
162.7	-4.97	22.69
162.8	-4.975	22.69
162.9	-4.975	22.69
163	-4.975	22.69
163.1	-4.975	22.69
163.2	-4.975	22.69
163.3	-4.975	22.69
163.4	-4.975	22.7
163.5	-4.975	22.7
163.6	-4.975	22.7
163.7	-4.975	22.71
163.8	-4.98	22.7
163.9	-4.98	22.71
164	-4.98	22.71
164.1	-4.98	22.71
164.2	-4.98	22.71
164.3	-4.98	22.71
164.4	-4.985	22.71
164.5	-4.985	22.72
164.6	-4.985	22.72
164.7	-4.985	22.72
164.8	-4.985	22.72
164.9	-4.985	22.72
165	-4.985	22.72
165.1	-4.985	22.73
165.2	-4.985	22.73
165.3	-4.985	22.73
165.4	-4.985	22.73
165.5	-4.985	22.74
165.6	-4.985	22.74
165.7	-4.99	22.74
165.8	-4.99	22.74
165.9	-4.99	22.75
166	-4.99	22.75
166.1	-4.995	22.75
166.2	-4.995	22.75
166.3	-4.995	22.75
166.4	-4.995	22.76
166.5	-4.995	22.76
166.6	-4.995	22.76
166.7	-4.995	22.76
166.8	-4.995	22.76
166.9	-4.995	22.76
167	-4.995	22.76
167.1	-4.995	22.76
167.2	-4.995	22.77
167.3	-4.995	22.77
167.4	-4.995	22.78
167.5	-4.995	22.78
167.6	-5	22.78
167.7	-5	22.78
167.8	-5	22.78
167.9	-5	22.78
168	-5	22.78
168.1	-5	22.78
168.2	-5	22.78
168.3	-5	22.78
168.4	-5	22.78
168.5	-5	22.78
168.6	-5	22.79
168.7	-5	22.79
168.8	-5.005	22.79
168.9	-5.005	22.79
169	-5.005	22.79
169.1	-5.005	22.79
169.2	-5.005	22.79
169.3	-5.005	22.8
169.4	-5.005	22.8
169.5	-5.005	22.8
169.6	-5.005	22.8
169.7	-5.005	22.81
169.8	-5.005	22.81
169.9	-5.005	22.81
170	-5.005	22.81
170.1	-5.005	22.81
170.2	-5.005	22.82
170.3	-5.005	22.82
170.4	-5.005	22.82
170.5	-5.005	22.83
170.6	-5.005	22.83
170.7	-5.005	22.83
170.8	-5.005	22.82
170.9	-5.01	22.83
171	-5.01	22.83
171.1	-5.01	22.83
171.2	-5.01	22.84
171.3	-5.01	22.84
171.4	-5.01	22.84
171.5	-5.01	22.84
171.6	-5.01	22.84
171.7	-5.01	22.84
171.8	-5.01	22.84
171.9	-5.01	22.84
172	-5.01	22.84
172.1	-5.01	22.84
172.2	-5.01	22.84
172.3	-5.01	22.84
172.4	-5.015	22.84
172.5	-5.015	22.85
172.6	-5.015	22.85
172.7	-5.015	22.85
172.8	-5.015	22.85
172.9	-5.015	22.84
173	-5.015	22.85
173.1	-5.015	22.85
173.2	-5.015	22.85
173.3	-5.015	22.85
173.4	-5.015	22.86
173.5	-5.015	22.86
173.6	-5.015	22.85
173.7	-5.015	22.85
173.8	-5.015	22.86
173.9	-5.015	22.86
174	-5.02	22.86
174.1	-5.02	22.86
174.2	-5.02	22.86
174.3	-5.02	22.86
174.4	-5.02	22.86
174.5	-5.02	22.86
174.6	-5.02	22.86
174.7	-5.02	22.86
174.8	-5.02	22.86
174.9	-5.02	22.86
175	-5.02	22.86
175.1	-5.02	22.86
175.2	-5.02	22.87
175.3	-5.02	22.87
175.4	-5.02	22.87
175.5	-5.02	22.87
175.6	-5.025	22.87
175.7	-5.025	22.86
175.8	-5.025	22.87
175.9	-5.025	22.87
176	-5.025	22.87
176.1	-5.025	22.87
176.2	-5.025	22.88
176.3	-5.025	22.87
176.4	-5.025	22.88
176.5	-5.025	22.88
176.6	-5.025	22.88
176.7	-5.025	22.88
176.8	-5.025	22.89
176.9	-5.025	22.89
177	-5.025	22.89
177.1	-5.025	22.89
177.2	-5.025	22.89
177.3	-5.025	22.89
177.4	-5.025	22.9
177.5	-5.025	22.9
177.6	-5.025	22.9
177.7	-5.025	22.91
177.8	-5.025	22.91
177.9	-5.025	22.91
178	-5.025	22.91
178.1	-5.025	22.91
178.2	-5.025	22.91
178.3	-5.03	22.91
178.4	-5.03	22.92
178.5	-5.025	22.92
178.6	-5.025	22.92
178.7	-5.025	22.92
178.8	-5.025	22.92
178.9	-5.03	22.91
179	-5.03	22.92
179.1	-5.03	22.92
179.2	-5.03	22.92
179.3	-5.03	22.91
179.4	-5.025	22.91
179.5	-5.025	22.91
179.6	-5.03	22.91
179.7	-5.03	22.91
179.8	-5.025	22.87
179.9	-5.025	22.28
180	-5.025	21.88
180.1	-5.03	21.6
180.2	-5.03	21.37
180.3	-5.03	21.17
180.4	-5.03	20.99
180.5	-5.03	20.83
180.6	-5.03	20.66
180.7	-5.03	20.5
180.8	-5.03	20.34
180.9	-5.03	20.2
181	-5.03	20.06
181.1	-5.035	19.93
181.2	-5.035	19.8
181.3	-5.035	19.67
181.4	-5.035	19.55
181.5	-5.035	19.44
181.6	-5.035	19.32
181.7	-5.035	19.21
181.8	-5.035	19.11
181.9	-5.035	19.01
182	-5.035	18.91
182.1	-5.035	18.81
182.2	-5.035	18.71
182.3	-5.035	18.63
182.4	-5.035	18.55
182.5	-5.035	18.47
182.6	-5.035	18.39
182.7	-5.035	18.31
182.8	-5.035	18.24
182.9	-5.035	18.17
183	-5.035	18.11
183.1	-4.965	18.04
183.2	-4.84	17.97
183.3	-4.76	17.91
183.4	-4.7	17.85
183.5	-4.645	17.79
183.6	-4.595	17.74
183.7	-4.55	17.68
183.8	-4.505	17.63
183.9	-4.465	17.57
184	-4.42	17.52
184.1	-4.38	17.47
184.2	-4.345	17.43
184.3	-4.305	17.38
184.4	-4.27	17.33
184.5	-4.23	17.29
184.6	-4.195	17.24
184.7	-4.16	17.2
184.8	-4.13	17.15
184.9	-4.095	17.11
185	-4.065	17.08
185.1	-4.035	17.04
185.2	-4.005	17
185.3	-3.98	16.97
185.4	-3.95	16.93
185.5	-3.925	16.89
185.6	-3.9	16.85
185.7	-3.875	16.82
185.8	-3.85	16.79
185.9	-3.83	16.76
186	-3.805	16.72
186.1	-3.785	16.69
186.2	-3.76	16.66
186.3	-3.745	16.63
186.4	-3.725	16.61
186.5	-3.705	16.58
186.6	-3.685	16.55
186.7	-3.67	16.52
186.8	-3.65	16.5
186.9	-3.635	16.47
187	-3.615	16.44
187.1	-3.6	16.42
187.2	-3.585	16.39
187.3	-3.565	16.36
187.4	-3.55	16.34
187.5	-3.535	16.32
187.6	-3.52	16.29
187.7	-3.505	16.27
187.8	-3.495	16.25
187.9	-3.48	16.22
188	-3.47	16.2
188.1	-3.455	16.18
188.2	-3.44	16.15
188.3	-3.43	16.13
188.4	-3.415	16.11
188.5	-3.405	16.09
188.6	-3.395	16.07
188.7	-3.385	16.05
188.8	-3.375	16.02
188.9	-3.365	16
189	-3.355	15.98
189.1	-3.345	15.97
189.2	-3.335	15.95
189.3	-3.32	15.93
189.4	-3.31	15.91
189.5	-3.3	15.89
189.6	-3.295	15.86
189.7	-3.285	15.85
189.8	-3.275	15.83
189.9	-3.265	15.81
190	-3.255	15.79
190.1	-3.245	15.78
190.2	-3.235	15.77
190.3	-3.23	15.75
190.4	-3.22	15.73
190.5	-3.215	15.71
190.6	-3.205	15.69
190.7	-3.195	15.67
190.8	-3.19	15.66
190.9	-3.18	15.64
191	-3.175	15.63
191.1	-3.165	15.61
191.2	-3.16	15.6
191.3	-3.15	15.58
191.4	-3.145	15.57
191.5	-3.14	15.55
191.6	-3.13	15.53
191.7	-3.125	15.52
191.8	-3.12	15.5
191.9	-3.11	15.49
192	-3.105	15.48
192.1	-3.1	15.46
192.2	-3.095	15.45
192.3	-3.085	15.44
192.4	-3.08	15.43
192.5	-3.075	15.42
192.6	-3.07	15.41
192.7	-3.06	15.39
192.8	-3.055	15.38
192.9	-3.05	15.37
193	-3.045	15.35
193.1	-3.04	15.34
193.2	-3.035	15.33
193.3	-3.03	15.32
193.4	-3.025	15.31
193.5	-3.015	15.3
193.6	-3.01	15.28
193.7	-3.005	15.27
193.8	-3	15.26
193.9	-2.995	15.25
194	-2.99	15.24
194.1	-2.985	15.22
194.2	-2.98	15.21
194.3	-2.975	15.2
194.4	-2.97	15.19
194.5	-2.965	15.18
194.6	-2.96	15.17
194.7	-2.955	15.16
194.8	-2.95	15.15
194.9	-2.945	15.14
195	-2.945	15.12
195.1	-2.94	15.11
195.2	-2.935	15.1
195.3	-2.93	15.1
195.4	-2.925	15.08
195.5	-2.92	15.07
195.6	-2.915	15.06
195.7	-2.91	15.05
195.8	-2.905	15.04
195.9	-2.9	15.03
196	-2.9	15.02
196.1	-2.895	15.01
196.2	-2.89	15
196.3	-2.885	14.99
196.4	-2.88	14.98
196.5	-2.875	14.97
196.6	-2.87	14.96
196.7	-2.87	14.96
196.8	-2.865	14.95
196.9	-2.86	14.94
197	-2.86	14.93
197.1	-2.855	14.92
197.2	-2.85	14.91
197.3	-2.845	14.9
197.4	-2.845	14.89
197.5	-2.84	14.88
197.6	-2.835	14.87
197.7	-2.83	14.86
197.8	-2.83	14.85
197.9	-2.825	14.85
198	-2.82	14.84
198.1	-2.82	14.83
198.2	-2.815	14.82
198.3	-2.81	14.81
198.4	-2.81	14.8
198.5	-2.805	14.79
198.6	-2.8	14.78
198.7	-2.8	14.77
198.8	-2.795	14.76
198.9	-2.79	14.75
199	-2.79	14.75
199.1	-2.785	14.74
199.2	-2.785	14.73
199.3	-2.78	14.73
199.4	-2.775	14.72
199.5	-2.775	14.71
199.6	-2.77	14.7
199.7	-2.77	14.69
[truncated: 4,065 more rows]

## Sheet: Figure 3H
Figure 3H
Concentration (M)	Conductance (S)
	Au	Au@POMs-OFF	Au@POMs-ON
0.001	3.051e-08	7.91e-08	9.289e-08
0.01	3.5326e-08	8.5882e-08	1.006e-07
0.1	4.2848e-08	9.45868e-08	1.23e-07
1	5.3785e-08	1.10651e-07	1.789e-07
10	8.01354e-08	1.40474e-07	2.802e-07
100	4.8792e-07	1.02544e-06	2.06e-06
1000	6.87545e-06	1.17494e-05	2.56e-05

## Sheet: Figure 4A
Figure 4A
Potential (V)	Current (μA)
	Cl-	K+
0	0	1.65436e-18
0.001	0.0005	0.00012
0.002	0.00073	0.00062
0.003	0.00129	0.00069
0.004	0.00144	0.00109
0.005	0.00182	0.00132
0.006	0.00214	0.00174
0.007	0.00252	0.00192
0.008	0.00277	0.00202
0.009	0.00315	0.00256
0.01	0.00345	0.00283
0.011	0.00378	0.00319
0.012	0.00418	0.00322
0.013	0.00442	0.00381
0.014	0.00487	0.0039
0.015	0.00508	0.00438
0.016	0.00549	0.00461
0.017	0.00561	0.00493
0.018	0.00602	0.00516
0.019	0.00627	0.00569
0.02	0.0066	0.00603
0.021	0.00688	0.00622
0.022	0.00715	0.00677
0.023	0.00765	0.00689
0.024	0.0077	0.00744
0.025	0.00824	0.00753
0.026	0.00827	0.00805
0.027	0.00889	0.0083
0.028	0.00882	0.0088
0.029	0.00933	0.0091
0.03	0.0095	0.00936
0.031	0.00972	0.00985
0.032	0.01016	0.01012
0.033	0.01026	0.01054
0.034	0.01073	0.01082
0.035	0.0108	0.01126
0.036	0.01117	0.0116
0.037	0.01125	0.01209
0.038	0.01174	0.01236
0.039	0.01176	0.01273
0.04	0.01227	0.01314
0.041	0.01244	0.01349
0.042	0.01274	0.01381
0.043	0.013	0.01417
0.044	0.01316	0.0148
0.045	0.01354	0.01503
0.046	0.01359	0.01553
0.047	0.01395	0.01579
0.048	0.01418	0.01633
0.049	0.01446	0.01663
0.05	0.01456	0.01709
0.051	0.0149	0.01748
0.052	0.01516	0.01799
0.053	0.01533	0.01843
0.054	0.01564	0.01885
0.055	0.01571	0.01926
0.056	0.01612	0.01967
0.057	0.01622	0.02024
0.058	0.01664	0.02049
0.059	0.01659	0.02115
0.06	0.01696	0.0215
0.061	0.01709	0.02204
0.062	0.01728	0.02242
0.063	0.01753	0.02286
0.064	0.01773	0.02348
0.065	0.01814	0.02382
0.066	0.01817	0.02443
0.067	0.01851	0.02478
0.068	0.01854	0.02531
0.069	0.01893	0.02575
0.07	0.01895	0.02633
0.071	0.01933	0.02679
0.072	0.0194	0.02735
0.073	0.01968	0.02793
0.074	0.01994	0.02824
0.075	0.02021	0.02894
0.076	0.02033	0.0294
0.077	0.0205	0.02995
0.078	0.02088	0.03051
0.079	0.02085	0.0312
0.08	0.02121	0.03156
0.081	0.02132	0.03218
0.082	0.02168	0.03268
0.083	0.02166	0.03332
0.084	0.02204	0.0339
0.085	0.0223	0.03445
0.086	0.02252	0.03509
0.087	0.02268	0.03547
0.088	0.02275	0.0362
0.089	0.02313	0.03663
0.09	0.02319	0.03744
0.091	0.02358	0.03793
0.092	0.02362	0.03865
0.093	0.02391	0.03919
0.094	0.0241	0.03989
0.095	0.02432	0.04049
0.096	0.02451	0.04107
0.097	0.02469	0.04184
0.098	0.02493	0.04241
0.099	0.02505	0.0432
0.1	0.02535	0.04349
0.101	0.02546	0.04435
0.102	0.02582	0.04505
0.103	0.02582	0.04574
0.104	0.02616	0.04634
0.105	0.02631	0.047
0.106	0.02656	0.04785
0.107	0.0267	0.04841
0.108	0.02697	0.04923
0.109	0.02728	0.04987
0.11	0.02732	0.0507
0.111	0.02772	0.0514
0.112	0.02769	0.05229
0.113	0.02804	0.05282
0.114	0.02811	0.05375
0.115	0.02855	0.0545
0.116	0.02858	0.05516
0.117	0.02886	0.056
0.118	0.02901	0.05669
0.119	0.02913	0.05763
0.12	0.02948	0.05833
0.121	0.02963	0.0593
0.122	0.02982	0.0599
0.123	0.0299	0.06083
0.124	0.03041	0.06159
0.125	0.03027	0.0625
0.126	0.0307	0.06328
0.127	0.03084	0.0641
0.128	0.03117	0.06511
0.129	0.03129	0.06563
0.13	0.03142	0.06678
0.131	0.03175	0.06746
0.132	0.03189	0.06853
0.133	0.03222	0.06933
0.134	0.03216	0.07015
0.135	0.03261	0.07112
0.136	0.03265	0.072
0.137	0.03308	0.07299
0.138	0.03303	0.07374
0.139	0.03344	0.07486
0.14	0.03359	0.07576
0.141	0.03376	0.07676
0.142	0.03398	0.07763
0.143	0.0342	0.07877
0.144	0.03451	0.07955
0.145	0.03453	0.0807
0.146	0.03494	0.08148
0.147	0.03496	0.08257
0.148	0.03533	0.08381
0.149	0.03535	0.08463
0.15	0.03577	0.08582
0.151	0.03587	0.08671
0.152	0.03613	0.08803
0.153	0.03631	0.08893
0.154	0.03649	0.09023
0.155	0.03687	0.09113
0.156	0.03688	0.09253
0.157	0.03728	0.09353
0.158	0.03733	0.09453
0.159	0.03778	0.09563
0.16	0.03777	0.09673
0.161	0.03814	0.09783
0.162	0.03831	0.09873
0.163	0.03862	0.10003
0.164	0.0388	0.10103
0.165	0.03889	0.10233
0.166	0.03925	0.10333
0.167	0.03932	0.10473
0.168	0.03974	0.10583
0.169	0.03969	0.10723
0.17	0.04011	0.10833
0.171	0.04021	0.10963
0.172	0.04064	0.11093
0.173	0.04076	0.11213
0.174	0.04091	0.11363
0.175	0.04131	0.11473
0.176	0.04137	0.11623
0.177	0.04176	0.11733
0.178	0.04171	0.11883
0.179	0.04225	0.11993
0.18	0.04238	0.12153
0.181	0.04267	0.12293
0.182	0.04277	0.12413
0.183	0.04305	0.12563
0.184	0.04322	0.12693
0.185	0.04347	0.12843
0.186	0.04366	0.12953
0.187	0.04384	0.13103
0.188	0.04426	0.13243
0.189	0.04438	0.13403
0.19	0.04467	0.13523
0.191	0.04464	0.13673
0.192	0.04512	0.13823
0.193	0.04528	0.13993
0.194	0.04562	0.14153
0.195	0.04578	0.14283
0.196	0.04595	0.14463
0.197	0.04621	0.14583
0.198	0.04644	0.14753
0.199	0.04681	0.14883
0.2	0.04676	0.15053
0.201	0.04727	0.15193
0.202	0.04733	0.15353
0.203	0.04768	0.15513
0.204	0.04776	0.15673
0.205	0.04822	0.15853
0.206	0.04842	0.16003
0.207	0.04857	0.16203
0.208	0.04897	0.16343
0.209	0.04894	0.16543
0.21	0.04939	0.16693
0.211	0.04945	0.16883
0.212	0.04991	0.17053
0.213	0.05007	0.17233
0.214	0.05035	0.17413
0.215	0.05044	0.17593
0.216	0.05072	0.17763
0.217	0.05102	0.17923
0.218	0.05115	0.18123
0.219	0.05162	0.18283
0.22	0.0516	0.18483
0.221	0.05204	0.18663
0.222	0.05209	0.18873
0.223	0.05253	0.19053
0.224	0.05254	0.19243
0.225	0.05301	0.19453
0.226	0.05308	0.19633
0.227	0.05345	0.19843
0.228	0.05365	0.20023
0.229	0.05374	0.20243
0.23	0.05405	0.20413
0.231	0.05423	0.20623
0.232	0.05473	0.20803
0.233	0.05465	0.21023
0.234	0.05511	0.21223
0.235	0.05513	0.21433
0.236	0.05562	0.21643
0.237	0.05563	0.21853
0.238	0.05596	0.22083
0.239	0.05633	0.22273
0.24	0.05648	0.22513
0.241	0.0567	0.22713
0.242	0.05685	0.22953
0.243	0.05728	0.23153
0.244	0.05731	0.23363
0.245	0.05777	0.23573
0.246	0.05776	0.23793
0.247	0.05819	0.24033
0.248	0.0583	0.24243
0.249	0.0586	0.24493
0.25	0.05877	0.24713
0.251	0.05901	0.24963
0.252	0.05946	0.25173
0.253	0.05949	0.25423
0.254	0.05996	0.25653
0.255	0.0599	0.25903
0.256	0.06041	0.26143
0.257	0.06046	0.26363
0.258	0.06091	0.26623
0.259	0.06091	0.26873
0.26	0.06133	0.27123
0.261	0.06142	0.27363
0.262	0.06176	0.27653
0.263	0.06197	0.27873
0.264	0.0621	0.28153
0.265	0.06261	0.28383
0.266	0.06262	0.28643
0.267	0.06309	0.28913
0.268	0.06306	0.29163
0.269	0.06357	0.29423
0.27	0.0636	0.29683
0.271	0.06406	0.29963
0.272	0.06421	0.30213
0.273	0.06433	0.30503
0.274	0.06477	0.30743
0.275	0.06488	0.31033
0.276	0.06529	0.31293
0.277	0.06528	0.31593
0.278	0.06579	0.31863
0.279	0.06579	0.32143
0.28	0.06636	0.32423
0.281	0.06649	0.32723
0.282	0.06682	0.33013
0.283	0.06688	0.33283
0.284	0.06724	0.33593
0.285	0.06757	0.33873
0.286	0.06761	0.34163
0.287	0.06806	0.34433
0.288	0.06795	0.34733
0.289	0.06861	0.35003
0.29	0.0686	0.35303
0.291	0.06902	0.35573
0.292	0.06912	0.35843
0.293	0.06956	0.36143
0.294	0.06981	0.36433
0.295	0.06997	0.36723
0.296	0.07031	0.37033
0.297	0.07062	0.37343
0.298	0.0709	0.37643
0.299	0.07095	0.37963
0.3	0.07147	0.38283
0.301	0.07146	0.38603
0.302	0.07205	0.38933
0.303	0.07204	0.39243
0.304	0.07249	0.39563
0.305	0.07266	0.39883
0.306	0.07304	0.40233
0.307	0.07329	0.40543
0.308	0.07335	0.40893
0.309	0.07395	0.41233
0.31	0.074	0.41593
0.311	0.07432	0.41903
0.312	0.07457	0.42233
0.313	0.07495	0.42583
0.314	0.07502	0.42913
0.315	0.07532	0.43233
0.316	0.07572	0.43583
0.317	0.07582	0.43963
0.318	0.07622	0.44303
0.319	0.07636	0.44643
0.32	0.07673	0.44993
0.321	0.07683	0.45383
0.322	0.07733	0.45723
0.323	0.07753	0.46053
0.324	0.07793	0.46433
0.325	0.07793	0.46823
0.326	0.07833	0.47173
0.327	0.07863	0.47513
0.328	0.07883	0.47913
0.329	0.07923	0.48283
0.33	0.07933	0.48673
0.331	0.07983	0.49003
0.332	0.07993	0.49383
0.333	0.08033	0.49783
0.334	0.08043	0.50163
0.335	0.08093	0.50523
0.336	0.08103	0.50913
0.337	0.08143	0.51323
0.338	0.08163	0.51703
0.339	0.08183	0.52083
0.34	0.08233	0.52463
0.341	0.08233	0.52893
0.342	0.08283	0.53263
0.343	0.08293	0.53633
0.344	0.08333	0.54013
0.345	0.08343	0.54423
0.346	0.08383	0.54813
0.347	0.08403	0.55193
0.348	0.08443	0.55613
0.349	0.08463	0.56013
0.35	0.08473	0.56433
0.351	0.08513	0.56793
0.352	0.08533	0.57233
0.353	0.08573	0.57633
0.354	0.08573	0.58073
0.355	0.08623	0.58493
0.356	0.08653	0.58903
0.357	0.08683	0.59343
0.358	0.08703	0.59783
0.359	0.08733	0.60223
0.36	0.08773	0.60613
0.361	0.08783	0.61053
0.362	0.08813	0.61473
0.363	0.08833	0.61933
0.364	0.08873	0.62323
0.365	0.08883	0.62783
0.366	0.08923	0.63233
0.367	0.08933	0.63683
0.368	0.08983	0.64123
0.369	0.08993	0.64573
0.37	0.09023	0.65043
0.371	0.09063	0.65463
0.372	0.09093	0.65913
0.373	0.09123	0.66363
0.374	0.09133	0.66853
0.375	0.09183	0.67273
0.376	0.09193	0.67713
0.377	0.09243	0.68173
0.378	0.09243	0.68653
0.379	0.09283	0.69133
0.38	0.09313	0.69573
0.381	0.09343	0.70063
0.382	0.09353	0.70513
0.383	0.09393	0.70993
0.384	0.09433	0.71473
0.385	0.09453	0.71973
0.386	0.09493	0.72433
0.387	0.09503	0.72913
0.388	0.09553	0.73393
0.389	0.09563	0.73903
0.39	0.09603	0.74403
0.391	0.09633	0.74853
0.392	0.09663	0.75353
0.393	0.09683	0.75853
0.394	0.09713	0.76363
0.395	0.09743	0.76823
0.396	0.09763	0.77313
0.397	0.09823	0.77823
0.398	0.09833	0.78323
0.399	0.09863	0.78823
0.4	0.09893	0.79323
0.401	0.09933	0.79843
0.402	0.09953	0.80323
0.403	0.09973	0.80853
0.404	0.10013	0.81323
0.405	0.10043	0.81863
0.406	0.10083	0.82373
0.407	0.10093	0.82903
0.408	0.10133	0.83403
0.409	0.10143	0.83933
0.41	0.10213	0.84463
0.411	0.10213	0.84983
0.412	0.10253	0.85503
0.413	0.10273	0.86023
0.414	0.10313	0.86573
0.415	0.10343	0.87083
0.416	0.10353	0.87633
0.417	0.10403	0.88163
0.418	0.10433	0.88713
0.419	0.10473	0.89233
0.42	0.10483	0.89773
0.421	0.10523	0.90303
0.422	0.10553	0.90843
0.423	0.10593	0.91373
0.424	0.10613	0.91883
0.425	0.10653	0.92423
0.426	0.10693	0.92963
0.427	0.10703	0.93503
0.428	0.10733	0.94023
0.429	0.10763	0.94583
0.43	0.10813	0.95113
0.431	0.10823	0.95663
0.432	0.10873	0.96193
0.433	0.10893	0.96773
0.434	0.10933	0.97353
0.435	0.10953	0.97903
0.436	0.10983	0.98473
0.437	0.11013	0.99023
0.438	0.11043	0.99623
0.439	0.11083	1.00223
0.44	0.11093	1.00723
0.441	0.11153	1.01323
0.442	0.11163	1.01923
0.443	0.11213	1.02523
0.444	0.11223	1.03023
0.445	0.11263	1.03623
0.446	0.11283	1.04223
0.447	0.11333	1.04823
0.448	0.11353	1.05323
0.449	0.11383	1.05923
0.45	0.11413	1.06523
0.451	0.11443	1.07123
0.452	0.11483	1.07723
0.453	0.11483	1.08323
0.454	0.11533	1.08823
0.455	0.11553	1.09423
0.456	0.11593	1.10023
0.457	0.11613	1.10623
0.458	0.11643	1.11323
0.459	0.11683	1.11823
0.46	0.11693	1.12423
0.461	0.11753	1.13023
0.462	0.11753	1.13723
0.463	0.11813	1.14223
0.464	0.11823	1.14923
0.465	0.11863	1.15523
0.466	0.11883	1.16123
0.467	0.11923	1.16723
0.468	0.11953	1.17323
0.469	0.11983	1.17923
0.47	0.12013	1.18523
0.471	0.12023	1.19223
0.472	0.12073	1.19823
0.473	0.12103	1.20423
0.474	0.12143	1.21023
0.475	0.12153	1.21623
0.476	0.12203	1.22223
0.477	0.12233	1.22923
0.478	0.12263	1.23523
0.479	0.12283	1.24123
0.48	0.12323	1.24823
0.481	0.12363	1.25423
0.482	0.12383	1.26023
0.483	0.12423	1.26623
0.484	0.12443	1.27323
0.485	0.12483	1.27923
0.486	0.12493	1.28523
0.487	0.12543	1.29223
0.488	0.12583	1.29923
0.489	0.12613	1.30523
0.49	0.12643	1.31123
0.491	0.12663	1.31823
0.492	0.12693	1.32423
0.493	0.12723	1.33123
0.494	0.12773	1.33723
0.495	0.12783	1.34423
0.496	0.12843	1.35023
0.497	0.12853	1.35723
0.498	0.12893	1.36323
0.499	0.12913	1.37023
0.5	0.12953	1.37623
0.501	0.12983	1.38323
0.502	0.13013	1.38923
0.503	0.13053	1.39623
0.504	0.13073	1.40323
0.505	0.13123	1.40923
0.506	0.13133	1.41623
0.507	0.13183	1.42323
0.508	0.13193	1.42923
0.509	0.13253	1.43623
0.51	0.13253	1.44223
0.511	0.13293	1.44923
0.512	0.13333	1.45623
0.513	0.13373	1.46323
0.514	0.13393	1.46923
0.515	0.13413	1.47623
0.516	0.13473	1.48323
0.517	0.13483	1.49023
0.518	0.13523	1.49723
0.519	0.13533	1.50423
0.52	0.13583	1.51023
0.521	0.13603	1.51723
0.522	0.13643	1.52423
0.523	0.13663	1.53123
0.524	0.13693	1.53823
0.525	0.13743	1.54523
0.526	0.13763	1.55223
0.527	0.13793	1.55923
0.528	0.13813	1.56623
0.529	0.13863	1.57323
0.53	0.13873	1.58023
0.531	0.13923	1.58723
0.532	0.13943	1.59423
0.533	0.13993	1.60123
0.534	0.14013	1.60823
0.535	0.14043	1.61523
0.536	0.14073	1.62223
0.537	0.14093	1.63023
0.538	0.14153	1.63623
0.539	0.14143	1.64323
0.54	0.14203	1.65123
0.541	0.14223	1.65723
0.542	0.14263	1.66523
0.543	0.14283	1.67223
0.544	0.14333	1.67923
0.545	0.14353	1.68623
0.546	0.14383	1.69323
0.547	0.14433	1.70023
0.548	0.14443	1.70823
0.549	0.14483	1.71523
0.55	0.14503	1.72123
0.551	0.14553	1.72823
0.552	0.14563	1.73523
0.553	0.14613	1.74223
0.554	0.14633	1.75023
0.555	0.14673	1.75723
0.556	0.14703	1.76423
0.557	0.14733	1.77123
0.558	0.14763	1.77823
0.559	0.14803	1.78623
0.56	0.14833	1.79323
0.561	0.14853	1.80023
0.562	0.14903	1.80823
0.563	0.14933	1.81523
0.564	0.14983	1.82323
0.565	0.15003	1.83023
0.566	0.15033	1.83723
0.567	0.15073	1.84523
0.568	0.15113	1.85223
0.569	0.15133	1.85923
0.57	0.15153	1.86723
0.571	0.15213	1.87423
0.572	0.15243	1.88123
0.573	0.15273	1.88923
0.574	0.15293	1.89623
0.575	0.15333	1.90323
0.576	0.15363	1.91123
0.577	0.15403	1.91823
0.578	0.15423	1.92523
0.579	0.15453	1.93223
0.58	0.15493	1.93923
0.581	0.15513	1.94723
0.582	0.15563	1.95423
0.583	0.15583	1.96223
0.584	0.15643	1.96923
0.585	0.15643	1.97723
0.586	0.15693	1.98423
0.587	0.15723	1.99223
0.588	0.15753	2.00023
0.589	0.15793	2.00723
0.59	0.15823	2.01423
0.591	0.15853	2.02223
0.592	0.15883	2.03023
0.593	0.15923	2.03823
0.594	0.15953	2.04623
0.595	0.16003	2.05323
0.596	0.16023	2.06123
0.597	0.16073	2.06823
0.598	0.16093	2.07623
0.599	0.16123	2.08323
0.6	0.16153	2.09123
0.601	0.16193	2.09923
0.602	0.16243	2.10623
0.603	0.16253	2.11423
0.604	0.16313	2.12123
0.605	0.16313	2.12923
0.606	0.16373	2.13623
0.607	0.16383	2.14423
0.608	0.16423	2.15223
0.609	0.16463	2.16023
0.61	0.16503	2.16723
0.611	0.16523	2.17523
0.612	0.16563	2.18323
0.613	0.16593	2.19023
0.614	0.16623	2.19823
0.615	0.16673	2.20523
0.616	0.16683	2.21323
0.617	0.16733	2.22123
0.618	0.16753	2.22923
0.619	0.16793	2.23723
0.62	0.16813	2.24523
0.621	0.16863	2.25323
0.622	0.16893	2.26023
0.623	0.16913	2.26823
0.624	0.16953	2.27623
0.625	0.16973	2.28423
0.626	0.17023	2.29223
0.627	0.17043	2.30023
0.628	0.17093	2.30823
0.629	0.17113	2.31623
0.63	0.17153	2.32423
0.631	0.17173	2.33223
0.632	0.17213	2.34023
0.633	0.17263	2.34823
0.634	0.17273	2.35523
0.635	0.17323	2.36323
0.636	0.17343	2.37123
0.637	0.17383	2.38023
0.638	0.17413	2.38723
0.639	0.17453	2.39523
0.64	0.17473	2.40323
0.641	0.17513	2.41123
0.642	0.17553	2.42023
0.643	0.17583	2.42723
0.644	0.17623	2.43523
0.645	0.17643	2.44323
0.646	0.17703	2.45023
0.647	0.17713	2.45923
0.648	0.17763	2.46723
0.649	0.17773	2.47523
0.65	0.17833	2.48323
0.651	0.17833	2.49123
0.652	0.17883	2.50023
0.653	0.17913	2.50823
0.654	0.17963	2.51623
0.655	0.17993	2.52423
0.656	0.18023	2.53223
0.657	0.18053	2.54023
0.658	0.18083	2.54823
0.659	0.18133	2.55623
0.66	0.18143	2.56423
0.661	0.18203	2.57223
0.662	0.18233	2.58023
0.663	0.18273	2.58923
0.664	0.18293	2.59823
0.665	0.18333	2.60623
0.666	0.18383	2.61323
0.667	0.18403	2.62123
0.668	0.18453	2.62923
0.669	0.18483	2.63823
0.67	0.18543	2.64523
0.671	0.18533	2.65423
0.672	0.18593	2.66223
0.673	0.18613	2.67123
0.674	0.18663	2.67923
0.675	0.18683	2.68623
0.676	0.18723	2.69523
0.677	0.18743	2.70323
0.678	0.18793	2.71123
0.679	0.18823	2.71923
0.68	0.18843	2.72823
0.681	0.18893	2.73623
0.682	0.18923	2.74423
0.683	0.18973	2.75223
0.684	0.18993	2.76123
0.685	0.19033	2.76923
0.686	0.19073	2.77723
0.687	0.19113	2.78523
0.688	0.19143	2.79323
0.689	0.19163	2.80123
0.69	0.19213	2.81023
0.691	0.19233	2.81923
0.692	0.19283	2.82723
0.693	0.19293	2.83523
0.694	0.19353	2.84323
0.695	0.19363	2.85123
0.696	0.19413	2.85923
0.697	0.19443	2.86823
0.698	0.19473	2.87623
0.699	0.19503	2.88423
0.7	0.19533	2.89323
0.701	0.19583	2.90123
0.702	0.19603	2.91023
0.703	0.19653	2.91823
0.704	0.19663	2.92623
0.705	0.19713	2.93423
0.706	0.19733	2.94223
0.707	0.19793	2.95123
0.708	0.19793	2.95923
0.709	0.19843	2.96723
0.71	0.19883	2.97523
0.711	0.19903	2.98423
0.712	0.19963	2.99223
0.713	0.19963	3.00023
0.714	0.20023	3.00923
0.715	0.20043	3.01823
0.716	0.20093	3.02623
0.717	0.20113	3.03423
0.718	0.20173	3.04323
0.719	0.20193	3.05123
0.72	0.20233	3.06023
0.721	0.20263	3.06923
0.722	0.20293	3.07723
0.723	0.20343	3.08523
0.724	0.20353	3.09423
0.725	0.20403	3.10323
0.726	0.20413	3.11123
0.727	0.20483	3.11923
0.728	0.20493	3.12723
0.729	0.20543	3.13523
0.73	0.20573	3.14423
0.731	0.20633	3.15323
0.732	0.20653	3.16223
0.733	0.20673	3.17023
0.734	0.20723	3.17823
0.735	0.20743	3.18723
0.736	0.20803	3.19523
0.737	0.20833	3.20523
0.738	0.20883	3.21323
0.739	0.20903	3.22223
0.74	0.20933	3.23023
0.741	0.20963	3.23823
0.742	0.21003	3.24623
0.743	0.21043	3.25523
0.744	0.21073	3.26423
0.745	0.21123	3.27223
0.746	0.21133	3.28123
0.747	0.21203	3.28923
0.748	0.21203	3.29823
0.749	0.21263	3.30623
0.75	0.21283	3.31523
0.751	0.21343	3.32423
0.752	0.21353	3.33323
0.753	0.21393	3.34123
0.754	0.21433	3.35023
0.755	0.21473	3.35923
0.756	0.21503	3.36723
0.757	0.21523	3.37623
0.758	0.21583	3.38523
0.759	0.21603	3.39323
0.76	0.21653	3.40223
0.761	0.21673	3.41023
0.762	0.21723	3.41823
0.763	0.21753	3.42723
0.764	0.21783	3.43523
0.765	0.21823	3.44423
0.766	0.21853	3.45223
0.767	0.21903	3.46123
0.768	0.21913	3.47023
0.769	0.21973	3.47823
0.77	0.21983	3.48723
0.771	0.22033	3.49523
0.772	0.22043	3.50323
0.773	0.22113	3.51123
0.774	0.22133	3.52023
0.775	0.22173	3.52823
0.776	0.22193	3.53723
0.777	0.22223	3.54623
0.778	0.22273	3.55423
0.779	0.22303	3.56323
0.78	0.22343	3.57123
0.781	0.22363	3.57923
0.782	0.22413	3.58823
0.783	0.22433	3.59723
0.784	0.22483	3.60623
0.785	0.22513	3.61423
0.786	0.22553	3.62323
0.787	0.22593	3.63123
0.788	0.22613	3.63923
0.789	0.22643	3.64723
0.79	0.22673	3.65623
0.791	0.22733	3.66423
0.792	0.22743	3.67323
0.793	0.22803	3.68123
0.794	0.22823	3.69023
0.795	0.22873	3.69723
0.796	0.22893	3.70623
0.797	0.22943	3.71423
0.798	0.22973	3.72323
0.799	0.23003	3.73223
0.8	0.23053	3.74123
0.801	0.23083	3.75023
0.802	0.23133	3.76023
0.803	0.23163	3.76823
0.804	0.23203	3.77723
0.805	0.23233	3.78623
0.806	0.23283	3.79423
0.807	0.23303	3.80223
0.808	0.23343	3.81123
0.809	0.23383	3.81923
0.81	0.23403	3.82923
0.811	0.23463	3.83823
0.812	0.23473	3.84723
0.813	0.23533	3.85623
0.814	0.23543	3.86523
0.815	0.23603	3.87323
0.816	0.23623	3.88223
0.817	0.23673	3.89023
0.818	0.23703	3.89823
0.819	0.23753	3.90723
0.82	0.23793	3.91623
0.821	0.23813	3.92523
0.822	0.23853	3.93323
0.823	0.23883	3.94323
0.824	0.23943	3.95123
0.825	0.23963	3.96023
0.826	0.24013	3.96823
0.827	0.24043	3.97723
0.828	0.24083	3.98623
0.829	0.24113	3.99623
0.83	0.24153	4.00523
0.831	0.24203	4.01323
0.832	0.24223	4.02223
0.833	0.24273	4.03023
0.834	0.24293	4.03923
0.835	0.24363	4.04823
0.836	0.24373	4.05623
0.837	0.24423	4.06523
0.838	0.24443	4.07323
0.839	0.24513	4.08223
0.84	0.24523	4.09123
0.841	0.24563	4.09923
0.842	0.24593	4.10823
0.843	0.24643	4.11723
0.844	0.24673	4.12623
0.845	0.24703	4.13423
0.846	0.24753	4.14323
0.847	0.24783	4.15223
0.848	0.24823	4.16023
0.849	0.24853	4.16923
0.85	0.24903	4.17823
0.851	0.24943	4.18723
0.852	0.24973	4.19523
0.853	0.25003	4.20423
0.854	0.25043	4.21223
0.855	0.25093	4.22023
0.856	0.25113	4.23023
0.857	0.25163	4.23823
0.858	0.25193	4.24723
0.859	0.25253	4.25523
0.86	0.25263	4.26423
0.861	0.25323	4.27323
0.862	0.25343	4.28223
0.863	0.25383	4.29023
0.864	0.25433	4.29923
0.865	0.25453	4.30823
0.866	0.25493	4.31623
0.867	0.25523	4.32523
0.868	0.25573	4.33423
0.869	0.25593	4.34223
0.87	0.25663	4.35123
0.871	0.25683	4.36023
0.872	0.25743	4.36823
0.873	0.25763	4.37723
0.874	0.25833	4.38523
0.875	0.25853	4.39323
0.876	0.25883	4.40223
0.877	0.25933	4.41023
0.878	0.25963	4.41923
0.879	0.26013	4.42723
0.88	0.26043	4.43523
0.881	0.26093	4.44323
0.882	0.26103	4.45223
0.883	0.26163	4.46123
0.884	0.26193	4.46923
0.885	0.26233	4.47723
0.886	0.26273	4.48523
0.887	0.26303	4.49323
0.888	0.26363	4.50223
0.889	0.26373	4.51223
0.89	0.26433	4.52023
0.891	0.26453	4.52923
0.892	0.26513	4.53723
0.893	0.26533	4.54723
0.894	0.26593	4.55623
0.895	0.26623	4.56423
0.896	0.26663	4.57223
0.897	0.26693	4.58123
0.898	0.26733	4.59123
0.899	0.26783	4.60023
0.9	0.26813	4.60823
0.901	0.26873	4.61723
0.902	0.26883	4.62623
0.903	0.26963	4.63623
0.904	0.26983	4.64423
0.905	0.27033	4.65323
0.906	0.27053	4.66223
0.907	0.27103	4.67223
0.908	0.27143	4.68023
0.909	0.27193	4.68923
0.91	0.27233	4.69823
0.911	0.27253	4.70723
0.912	0.27303	4.71623
0.913	0.27333	4.72423
0.914	0.27393	4.73323
0.915	0.27413	4.74223
0.916	0.27473	4.75023
0.917	0.27493	4.75823
0.918	0.27543	4.76723
0.919	0.27573	4.77623
0.92	0.27613	4.78423
0.921	0.27663	4.79123
0.922	0.27693	4.80123
0.923	0.27743	4.81023
0.924	0.27763	4.81923
0.925	0.27823	4.82823
0.926	0.27853	4.83623
0.927	0.27893	4.84523
0.928	0.27923	4.85323
0.929	0.27973	4.86223
0.93	0.28023	4.87023
0.931	0.28043	4.87923
0.932	0.28093	4.88823
0.933	0.28123	4.89723
0.934	0.28173	4.90623
0.935	0.28203	4.91523
0.936	0.28253	4.92323
0.937	0.28283	4.93323
0.938	0.28333	4.94223
0.939	0.28373	4.95023
0.94	0.28403	4.95923
0.941	0.28463	4.96823
0.942	0.28483	4.97723
0.943	0.28533	4.98623
0.944	0.28573	4.99523
0.945	0.28613	5.00423
0.946	0.28643	5.01423
0.947	0.28703	5.02223
0.948	0.28743	5.03123
0.949	0.28783	5.04023
0.95	0.28823	5.05023
0.951	0.28863	5.05923
0.952	0.28903	5.06723
0.953	0.28943	5.07423
0.954	0.28993	5.08323
0.955	0.29023	5.09223
0.956	0.29083	5.10223
0.957	0.29103	5.11223
0.958	0.29163	5.12223
0.959	0.29203	5.13223
0.96	0.29253	5.14123
0.961	0.29273	5.15023
0.962	0.29333	5.15923
0.963	0.29363	5.16823
0.964	0.29413	5.17823
0.965	0.29453	5.18723
0.966	0.29483	5.19523
0.967	0.29543	5.20423
0.968	0.29563	5.21323
0.969	0.29623	5.22323
0.97	0.29653	5.23123
0.971	0.29703	5.24023
0.972	0.29733	5.24923
0.973	0.29783	5.25823
0.974	0.29833	5.26723
0.975	0.29873	5.27523
0.976	0.29923	5.28523
0.977	0.29953	5.29323
0.978	0.30013	5.30323
0.979	0.30043	5.31123
0.98	0.30093	5.32123
0.981	0.30133	5.33023
0.982	0.30173	5.33823
0.983	0.30213	5.34823
0.984	0.30263	5.35723
0.985	0.30313	5.36623
0.986	0.30343	5.37623
0.987	0.30403	5.38423
0.988	0.30433	5.39323
0.989	0.30493	5.40223
0.99	0.30513	5.41123
0.991	0.30563	5.42123
0.992	0.30603	5.43023
0.993	0.30653	5.43923
0.994	0.30693	5.44823
0.995	0.30743	5.45623
0.996	0.30793	5.46623
0.997	0.30843	5.47523
0.998	0.30883	5.48423
0.999	0.30923	5.49423

[truncated: 73 more sheets: Figure 4B, Figure 4C, Figure 4D, Figure 4E, Figure 5B, Figure 5C, Figure 5D, Figure 5E, Figure 5F, Figure 6B, Figure 6C, Figure 6D, Figure 7A, Figure 7B, Figure 7D, Supplementary Figure 2, Supplementary Figure 4, Supplementary Figure 9, Supplementary Figure 10, Supplementary Figure 11 …]
